# Supplementary material for: Is Mandatory Prospective Trial Registration Working to Prevent Publication of Unregistered Trials and Selective Outcome Reporting? An Observational Study of Five Psychiatry Journals That Mandate Prospective Clinical Trial Registration
Source: PLoS One. 2015 Aug 19;10(8):e0133718. doi: 10.1371/journal.pone.0133718 (PMC4546113; doi:10.1371/journal.pone.0133718)
Supplement: S2 File — (XLSX) [file pone.0133718.s002.xlsx]

## Sheet: Final 60 Articles
Journal Title	Journal Volume and Issue	Article Title	Authors	Trial Registration	Trial Registration Date	Participants currently listed in trial registry	Original/expected enrollment from historical changes in trial registry	Participant number in published article	Participant % change	Any reasons for participant difference in published article?	POM in registry changed after start date?	POM(s) listed in trial registry	POM(s) in published article	Different POMs in trial reg and article?	Registered POM not in article	New POM in article	Different timing of assessment	POM in article secondary in registry	POM in reg secondary in article	Match- no problem	POM changed after recieved by journal?	Favouring statistical significance?	Registry updated retrospectivley?	Registry updated after submission?	Funding information and type
The Journal of Clinical Psychiatry	73(12)	A 12-Week, Randomized, Double-Blind, Placebo-Controlled, Sequential Parallel Comparison Trial of Ziprasidone as Monotherapy for Major Depressive Disorder	George I. Papakostas, MD; Ottavio V. Vitolo, MD; Waguih W. IsHak, MD; Mark H. Rapaport, MD; John M. Zajecka, MD; Gustavo Kinrys, MD; David Mischoulon, MD; Samuel H. Lipkin, BA; Katherine A. Hails, BA; Jonah Abrams, BA; Sean G. Ward, MBA; Allison Meisner, MA; David A. Schoenfeld, PhD; Richard C. Shelton, MD; Andrew Winokur, MD; Mahmoud S. Okasha, MD; Mohammed A. Bari, MD; and Maurizio Fava, MD	http://clinicaltrials.gov/ct2/show/NCT00555997?term=NCT00555997&rank=1	First Received Date ICMJE November 7, 2007 Last Updated Date June 7, 2010 Start Date ICMJE March 2008. TRIAL REG IN TEXT	Estimated Enrollment ICMJE 120	Enrollment 120	One hundred twenty patients with major depressive disorder, defined according to the DSM-IV (53 women [44.1%]) were randomized to treatment. One hundred twenty patients (53 women [44.1%]) were randomized to treatment	0		No. Submitted: January 24, 2012	Current Primary Outcome Measures ICMJE (submitted: December 3, 2007) Hamilton Depression Rating Scale (HAM-D-17) scores [ Time Frame: 12 weeks ] [ Designated as safety issue: No ] Original Primary Outcome Measures ICMJE (submitted: November 7, 2007) Hamilton Depression Rating Scale (HAM-D-17) scores [ Time Frame: 12 weeks ]	The main outcome measure was the 17-item Hamilton Depression Rating Scale (HDRS-17), with the Quick Inventory of Depressive Symptomatology, Self-Rated (QIDS-SR), and Clinical Global Impressions-Severity of Illness scale (CGI-S) serving as the study secondary measures	No						Yes	No. Submitted: January 24, 2012	n/a	no		Sponsor: Massachusetts General Hospital Collaborators: Cambridge Health Alliance University of Connecticut Vanderbilt University Psychiatric Medicine Associates, L.L.C. Cedars-Sinai Medical Center. Public funding
The American Journal of Psychiatry	VOL. 169, No. 8	A Double-Blind Randomized Controlled Trial of N-Acetylcysteine in Cannabis-Dependent Adolescents	Kevin M. Gray, M.D.; Matthew J. Carpenter, Ph.D.; Nathaniel L. Baker, M.S.; Stacia M. DeSantis, Ph.D.; Elisabeth Kryway, P.A.-C.; Karen J. Hartwell, M.D.; Aimee L. McRae-Clark, Pharm.D.; Kathleen T. Brady, M.D., Ph.D.	http://www.clinicaltrials.gov/ct2/show/NCT01005810?term=N-Acetylcysteine+AND+Cannabis&rank=3	First Received Date ICMJE September 10, 2009 Last Updated Date October 30, 2009 Start Date ICMJE September 2009. TRIAL REG FOUND VIA SEARCH	Estimated Enrollment ICMJE 72	Enrollment 72 (Anticipated)	treatment-seeking cannabis-dependent adolescents (ages 15–21 years; N=116	61.11% increase	A total of 136 adolescents were assessed for eligibility; of these, 20 (15%) were excluded because they did not meet eligibility criteria\	no	Current Primary Outcome Measures ICMJE (submitted: April 30, 2013) Overall Change in Bipolar Illness Severity as Measured by Clinical Global Impression for Bipolar Disorder Severity (CGI-BP-S) Score [ Time Frame: Relevant time points: baseline and week 24 ] [ Designated as safety issue: No ] Scale: Clinical Global Impression for Bipolar Disorder Severity (CGI-BP-S) Construct: This scale holistica…	The primary efficacy measure was the odds of negative weekly urine cannabinoid test results during treatment among participants receiving NAC compared with those receiving placebo	No						Yes	No. Received Jan. 13 , 2012	N/a	no		Supported by National Institute on Drug Abuse (NIDA) grant R01DA026777, via the American Recovery and Reinvestment Act of 2009. Administrative and technical support was provided by National Center for Research Resources grant UL1RR029882. Dr. Carpenter’s effort was supported by NIDA grant K23DA020482. public funding
The Journal of Clinical Psychiatry	71(1)	A Double-Blind, Placebo-Controlled Study of Armodafinil for Excessive Sleepiness in Patients With Treated Obstructive Sleep Apnea and Comorbid Depression	Andrew D. Krystal, MD; John R. Harsh, PhD; Ronghua Yang, PhD; Gregory A. Rippon, MD, MS; and D. Alan Lankford, PhD	http://www.clinicaltrials.gov/ct2/show/NCT00518986?term=NCT00518986&rank=1	First Received Date ICMJE August 17, 2007 Last Updated Date July 12, 2013 Start Date ICMJE October 2007. TRIAL REG IN TEXT	Enrollment ICMJE 249	Enrollment 285 (Anticipated)	249 patients were enrolled: Men and women with OSA diagnosed using International Classification of Sleep Disorders criteria being treated with continuous positive airway pressure and comorbid major depressive disorder or dysthymic disorder: 125 in the armodafinil group and 124 in the placebo group.	12.63% decrease	542 assessed for eligibility. 293 excluded and finally 249 were randomized	Yes. Submitted: July 16, 2009. Major discrepency. No POM entered at all until after article was submitted for publication	Current Primary Outcome Measures ICMJE (submitted: March 28, 2011) Change From Baseline on Maintenance of Wakefulness Test (MWT) to Endpoint (12 Weeks or Last Observation After Baseline) [ Time Frame: Baseline and 12 weeks (or last observation after baseline) ] [ Designated as safety issue: No ] MWT measures ability of subject to remain awake. Subjects instructed to try and remain awake during se…	Coprimary outcomes were the proportion of patients with at least minimal improvement on the Clinical Global Impression of Change (CGI-C) as related to excessive sleepiness and mean change from baseline in Maintenance of Wakefulness Test mean sleep latency at final visit;	No						Yes	Yes. Submitted: July 16, 2009. Major discrepency. No POM entered at all until after article was submitted for publication	n/a	yes		Sponsor: Cephalon. Pharma funding
The Journal of Clinical Psychiatry	70(10)	A Multicenter, Randomized, Double-Blind, Placebo-Controlled, 16-Week Study of Adjunctive Aripiprazole for Schizophrenia or Schizoaffective Disorder Inadequately Treated With Quetiapine or Risperidone Monotherapy	John M. Kane, MD; Christoph U. Correll, MD; Donald C. Goff, MD; Brian Kirkpatrick, MD,MSPH; Stephen R. Marder, MD; Estelle Vester-Blokland, MD; Wei Sun, PhD; William H. Carson, MD; Andrei Pikalov, MD, PhD; and Sheila Assunção-Talbott, MD, PhD	http://www.clinicaltrials.gov/ct2/show/NCT00325689?term=NCT00325689&rank=1	First Received Date ICMJE May 11, 2006 Last Updated Date April 22, 2011 Start Date ICMJE July 2006. TRIAL REG IN TEXT	Enrollment ICMJE 323	Expected enrollment 338	In total, 323 patients were randomly assigned to adjunctive aripiprazole (n = 168) or placebo (n = 155), and the distribution of patients currently receiving either quetiapine (n = 78 for aripiprazole vs n = 68 for placebo) or risperidone (n = 90 for aripiprazole vs n = 87 for placebo) was similar (Figure 1).	4.44% decrease		No. Submitted: February 20, 2009	Current Primary Outcome Measures ICMJE (submitted: July 30, 2008) Evaluate the efficacy of adding Aripiprazole to atypical antipsychotic treatment via Positive and Negative Symptoms Scale (PANSS) score at endpoint [ Time Frame: (Week 16) or at time of discontinuation ] [ Designated as safety issue: No ] Original Primary Outcome Measures ICMJE (submitted: May 12, 2006) Evaluate the efficacy of add…	The primary outcome measure was the mean change from baseline to endpoint (week 16, last observation carried forward) in the Positive and Negative Syndrome Scale (PANSS) total score.	No						Yes	No. Submitted: February 20, 2009	n/a	yes		Sponsor: Otsuka Pharmaceutical Development & Commercialization, Inc. Collaborator: Otsuka America Pharmaceutical. Pharma funding
JAMA Psychiatry/ Archives of General Psychiatry	70(6)	A Multisite, Double-blind, Placebo-Controlled Clinical Trial to Evaluate the Safety and Efficacy of Vigabatrin for Treating Cocaine Dependence	Eugene C. Somoza, MD, PhD; Douglas Winship, BS; Charles W. Gorodetzky, MD, PhD; Daniel Lewis, BS; Domenic A. Ciraulo, MD; Gantt P. Galloway, PharmD; Scott D. Segal, MD; Michael Sheehan, MD; John D. Roache, PhD; Warren K. Bickel, PhD; Donald Jasinski, MD; Donnie W. Watson, PhD; Steven R. Miller, PhD; Peggy Somoza, MS; Theresa Winhusen, PhD	http://www.clinicaltrials.gov/ct2/show/NCT00611130?term=NCT00611130&rank=1	First Received Date ICMJE January 28, 2008 Last Updated Date May 10, 2012 Start Date ICMJE January 2008. TRIAL REG IN TEXT	Enrollment ICMJE 186	Enrollment 180 (Anticipated)	In total, 186 treatment-seeking participants with cocaine dependence (mean age, 45 years). study consent was obtained from 642 candidates, of whom 186 were randomized.	3.33% increase	study consent was obtained from 642 candidates, of whom 186 were randomized. Of these, 141 (75.8%) completed the 12-week treatment phase, with no treatment group differences. Among the 141 participants who completed the 12-week treatment phase, the primary outcome could not be determined for 39 participants, with no differences between groups, because of insufficient study participation	No. Submitted for publicaton: May 19, 2012.	Current Primary Outcome Measures ICMJE (submitted: May 10, 2012) Proportion of Subjects in Each Treatment Group Abstinent During the Last 2 Weeks of Treatment. [ Time Frame: Week 13 ] [ Designated as safety issue: No ] Number of subjects in the CPP-109 Vigabatrin Group vs. Number in Placebo Group abstinent from using cocaine during Weeks 11 and 12 of the Treatment Phase. Original Primary Outcome …	Main Outcomes and Measures: The primary outcome measure was the proportion of participants with cocaine abstinence during the last 2 weeks of the 12- week treatment phase as assessed by self-reports and quantitative urine drug screens. The weekly fraction of cocaine use days and the number of drug-free urine samples during weeks 1 through 13 were key secondary measures.	No						yes	No. Submitted for publicaton: May 19, 2012.	N/A	no		Funding and support for this study were provided by Catalyst Pharmaceutical Partners, Inc. The study medication and matching placebo were provided by the company at no cost. Pharma funding
Biological Psychiatry	Volume 69, Issue 5	A Randomized Clinical Trial of MK-0777 for the Treatment of Cognitive Impairments in People with Schizophrenia	Robert W. Buchanan, Richard S.E. Keefe, Jeffrey A. Lieberman, Deanna M. Barch, John G. Csernansky, Donald C. Goff, James M. Gold, Michael F. Green, L. Fredrik Jarskog, Daniel C. Javitt, David Kimhy, Michael S. Kraus, Joseph P. McEvoy, Raquelle I. Mesholam-Gately, Larry J. Seidman, M. Patricia Ball, Robert P. McMahon, Robert S. Kern, James Robinson, and Stephen R. Marder	http://clinicaltrials.gov/show/NCT00505076	Start Date: July 2007 Primary Completion Date September 2009 (final data collection date for primary outcome measure) First received: July 19, 2007 Last updated: January 13, 2010 Last verified: January 2010. TRIAL REG IN TEXT	Estimated Enrollment: 90	Enrollment 90 (Anticipated)	Sixty-four participants were randomized: 19 were randomized to MK-0777 3 mg b.i.d.; 22 were randomized to MK-0777 8 mg b.i.d.; and 23 were randomized to placebo (see Figure S1 in Supplement 1 for participant flow details). Fifty-three participants completed the study: MK-0777 3 mg b.i.d.: n = 18; MK-0777 8 mg b.i.d.: n = 18; placebo: n = 17. Three participants dropped out before receiving study d…	28.89% decrease	We planned to enroll 30 participants/group, which would have enabled us to detect an effect size = .73 with power = .80. The actual recruitment was only approximately 20 participants/group, (Sixty people with DSM-IV schizophrenia took part so there were 3 groups)	Yes. Added timeframes	Current Primary Outcome Measures ICMJE (submitted: March 23, 2009) Primary: MCCB: MATRICS Consensus Cognitive Battery [ Time Frame: Baseline (Wk #1) and end of treatment (Wk # 5), a total of five weeks. ] [ Designated as safety issue: No ] Original Primary Outcome Measures ICMJE (submitted: July 19, 2007) Primary: MCCB: MATRICS Consensus Cognitive Battery	The predefined primary cognition outcome measure was the MCCB composite T score, tested at overall two-sided α = .05. The University of California San Diego (UCSD) Performance Based Skills Assessment-2 and the Schizophrenia Cognition Rating Scale assessed functional capacity and served as functional outcome coprimary measures.	Yes				Yes x2. The University of California San Diego (UCSD) Performance Based Skills Assessment-2 and the Schizophrenia Cognition Rating Scale assessed functional capacity and served as functional outcome coprimary measures.		No	No. Received May 12, 2010	No. There were no significant group differences on the UCSD Performance-Based Skills Assessment–2 or the Schizophrenia Cognition Rating Scale total scores			This study was funded by National Institute of Mental Health Contract HHSN278200441003C to the University of California, Los Angeles (SRM, Principal Investigator). Double-blind medications were provided by Merck and Company. Public funding
Biological Psychiatry	Volume 71, Issue 11	A Randomized Controlled Pilot Trial of Oral N-Acetylcysteine in Children with Autism	Antonio Y. Hardan, Lawrence K. Fung, Robin A. Libove, Tetyana V. Obukhanych, Surekha Nair, Leonore A. Herzenberg, Thomas W. Frazier, and Rabindra Tirouvanziam	http://clinicaltrials.gov/show/NCT00627705	Start Date: February 2008 Primary Completion Date September 2010 (final data collection date for primary outcome measure) First received: February 22, 2008 Last updated: July 20, 2011 Last verified: July 2011. TRIAL REG IN TEXT	Estimated Enrollment: 40	Enrollment 40	Fifty-one potential subjects inquired about the study (see Figure S1 in Supplement 1 for patient disposition throughout the study). Forty-three of the subjects signed a consent form. Seven subjects were excluded because they did not meet criteria for autistic disorder. Three subjects decided not to participate in the study before baseline measures were obtained. Thirty-three subjects (31 male sub…	17.5% decrease	DROP OUT REASON: Four subjects were unwilling to take the compound because of its taste (one active and three placebo), and analyses were conducted on all subjects with at least one follow-up assessment (NAC, n = 14; placebo, n = 15)	Yes. Added timeframes	Current Primary Outcome Measures ICMJE (submitted: May 11, 2010) The Aberrant Behavior Checklist total score (ABC) [ Time Frame: 4, 8, and 12 weeks ] [ Designated as safety issue: No ] Dosage Record and Treatment Emergent Symptom Scale (DOTES) [ Time Frame: 4, 8, and 12 weeks ] [ Designated as safety issue: Yes ] : The Clinical Global Rating Scale (CGRS) Improvement subscale [ Time Frame: 4, 8, a…	Primary outcome measures included 1) the ABC irritability subscale; and 2) Dosage Record and Treatment Emergent Symptom Scale, which provides information on the presence, frequency, and severity of side effects	Yes	Yes. GSH levels in peripheral blood, measured by state-of-the-art high-performance liquid chromatography (HPLC)				YES. The CGI-S and CGI-I were used to monitor baseline symptoms and clinical improvement but were not used as outcome measures	No	No. Received Jul 25, 2011	Yes. NS primary reported as non primary outcome. CORRECT AS CHECKED. Ran t-test on CGI-I and non sig. P= 0.18			This study was supported by a grantfrom the Escher Family Fund at the Silicon Valley Community Foundation to AYH. PRIVATE FUNDING
The Journal of Clinical Psychiatry	73(7)	A Randomized Controlled Trial of Duloxetine Versus Placebo in the Treatment of Nonmajor Chronic Depression	David J. Hellerstein; Jonathan W. Stewart; Patrick J. McGrath; Deborah A. Deliyannides; Sarai T. Batchelder; Sarah R. Black; Amy Withers; Donna O’Shea; and Ying Chen	http://www.clinicaltrials.gov/ct2/show/NCT00360724?term=nct00360724&rank=1	First Received Date ICMJE August 3, 2006 Last Updated Date October 2, 2012 Start Date ICMJE August 2006 TRIAL REG IN TEXT	Estimated Enrollment ICMJE 60	Expected enrollment 60	65 subjects were enrolled. 60 of whom recieved medication . Post readomization follow u data available for 57 of them.	0% change	Sixty-five subjects were enrolled, of whom 60 received medication. Postrandomization data were available for 57 subjects who provided data after baseline visit. (Of the remaining 8 subjects, 4 did not appear for randomization visit; 1 was removed before starting medication because of abnormal liver function tests. After receiving medication, 2 subjects withdrew consent and 1 was administratively …	Yes	Current Primary Outcome Measures ICMJE (submitted: January 22, 2008) Hamilton Depression Rating Scale [ Time Frame: 10 weeks, 22 weeks ] [ Designated as safety issue: Yes ] Original Primary Outcome Measures ICMJE (submitted: August 3, 2006) Hamilton Depression Rating Scale Clinical Global Impressions	expected that duloxetine would be superior to placebo over a 10 week period in the following primary outcomes: 1) improving depression, measured by the 24-item Hamilton Depresion Rating Scale (HDRS-24) and the 2) % of subjects classified as responders and remitters	No						Yes	No. Submitted: June 24, 2011	n/a	yes		Eli Lilly and Company. Pharma funding
The Journal of Clinical Psychiatry	73(6)	A Randomized Pilot Study of the Efficacy and Safety of ABT-089, a Novel α4β2 Neuronal Nicotinic Receptor Agonist, in Adults With Attention-Deficit/Hyperactivity Disorder	Earle E. Bain, MD; George Apostol, MD; R. Bart Sangal, MD; Weining Z. Robieson, PhD; Dawnelle L. McNeill, BA; Walid M. Abi-Saab, MD; and Mario D. Saltarelli, MD, PhD	http://clinicaltrials.gov/ct2/show/NCT00640185?term=NCT00640185&rank=1	First Received Date ICMJE March 18, 2008 Last Updated Date January 10, 2013 Start Date ICMJE March 2008 TRIAL REG IN TEXT	Enrollment ICMJE 160	Enrollment 150 (Anticipated)	A total of 160 subjects were randomized, with 137 (86%) completing the trial	6.67% increase	A total of 160 subjects were randomized, with 137 (86%) completing the trial	Yes	Current Primary Outcome Measures ICMJE (submitted: January 25, 2010) CAARS: Inv Total Score [ Time Frame: Screening, Day -1, Day 7, Day 14, Day 28, Day 42 and Day 56 ] [ Designated as safety issue: No ] Original Primary Outcome Measures ICMJE (submitted: March 18, 2008) CAARS: Inv [ Time Frame: Screening, Day -1, Day 7, Day 14, Day 28, Day 42 and Day 56 ] [ Designated as safety issue: No ] CGI-AD…	The primary efficacy variable was reduction from baseline to the final evaluation in the investigator-rated Conners’ Adult ADHD Rating Scale for each active treatment group versus placebo	No						Yes	No. Submitted: November 16, 2010	n/a	yes		Sponsor: AbbVie (prior sponsor, Abbott) pharma funding
The American Journal of Psychiatry	Vol 168 Issue 9	A randomized Trial examining the effectiveness of Switching From olanzapine, Quetiapine, or risperidone to Aripiprazole to reduce Metabolic risk : Comparison of Antipsychotics for Metabolic Problems (CAMP)	T. Scott Stroup, M.D., M.P.H. Joseph P. McEvoy, M.D. Kimberly D. Ring, M.P.H. Robert H. Hamer, Ph.D. Lisa M. LaVange, Ph.D. Marvin S. Swartz, M.D. Robert A. Rosenheck, M.D. Diana O. Perkins, M.D., M.P.H. Abraham M. Nussbaum, M.D. Jeffrey A. Lieberman, M.D	http://www.clinicaltrials.gov/ct2/show/record/NCT00423878?term=CAMP+AND+schizophrenia&rank=1	First Received Date ICMJE January 16, 2007 Last Updated Date November 16, 2012 Start Date ICMJE January 2007. TRIAL REG FOUND VIA SEARCH	Enrollment ICMJE 215	Expected enrollment 300	387 assessed for eligibility, 215 randomized	28.33% decrease	172 excluded- 166 did not meet criteria, 3 withdrew consent, 3 other reasons.	Yes. Timeframes added. Recieved Nov. 8, 2010	Current Primary Outcome Measures ICMJE (submitted: May 5, 2009) Mean Difference in Non-HDL Cholesterol Level Changes Between Patients Assigned to Stay Compared to Patients Assigned to Switch at the Last Observation [ Time Frame: Measured at Month 6 ] [ Designated as safety issue: No ] Original Primary Outcome Measures ICMJE (submitted: January 16, 2007) Mean difference in non-HDL cholesterol leve…	The primary outcome was the change in non-HDL cholesterol from baseline between th etwo treatment groups	No						Yes	No. Recieved Nov. 8, 2010	n/a	yes		Supported by a grant from the Foundation for NIH (FN IH) and by a co ntract from NIMH (N01MH900001). Bristo l-Myers Squibb provided aripiprazole and funds to FNIH in support of the study. Bristol-M yers Squibb was not invo lved in the conduct of the study, data analysis, or the preparation of this manuscript. checking funding source- FINH- private, NIH- Public, Bristol-Myser Squibb- Pharma. Pharm…
The American Journal of Psychiatry	VOL. 169, No. 9	A Randomized, Double-Blind Placebo-Controlled Trial of Oral Creatine Monohydrate Augmentation for Enhanced Response to a Selective Serotonin Reuptake Inhibitor in Women With Major Depressive Disorder	In Kyoon Lyoo, M.D., Ph.D.; Sujung Yoon, M.D., Ph.D.; Tae-Suk Kim, M.D., Ph.D.; Jaeuk Hwang, M.D., Ph.D.; Jieun E. Kim, M.D., Ph.D.; Wangyoun Won, M.D.; Sujin Bae, Ph.D.; Perry F. Renshaw, M.D., Ph.D.	http://www.clinicaltrials.gov/ct2/show/NCT00729755?term=NCT00729755.&rank=1	First Received Date ICMJE August 4, 2008 Last Updated Date June 27, 2012 Start Date ICMJE August 2008. TRIAL REG IN TEXT	Enrollment ICMJE 59	Enrollment 50 (Anticipated)	Fifty-two women with major depressive disorder	4% increase		No. Received Jan. 4, 2012. POMS NOT UPDATED AT ALL	Current Primary Outcome Measures ICMJE (submitted: August 4, 2008) Hamilton depression rating scale [ Time Frame: baseline, 1st, 2nd, 4th, 8th week ] [ Designated as safety issue: No ]	Efficacy was primarily assessed by changes in the Hamilton Depression Rating Scale (HAM-D) score	No						Yes	No. Received Jan. 4, 2012	n/a	no		This study was supported by an independent investigator award from NARSAD (Dr. Lyoo), grant 2011K000273 from the Brain Research Center of the 21st Century Frontier Research Program (Dr. Lyoo), grant KRF-2008-220-E00021from the Global Research Network, the Korea Research Foundation (Dr. Lyoo), the Mental Illness Research, Education and Clinical Centre of Veterans Integrated Service Network 19 (Dr.…
Biological Psychiatry	Volume 70, Issue 12	A Randomized, Double-Blind Study of Paliperidone Extended-Release in Treatment of Acute Schizophrenia in Adolescents	Jaskaran Singh, Adelaide Robb, Ujjwala Vijapurkar, Isaac Nuamah, and David Hough	http://www.clinicaltrials.gov/ct2/show/NCT00518323	Start Date: August 2007 Primary Completion Date March 2009 (final data collection date for primary outcome measure) First received: August 16, 2007 Last updated: May 17, 2011 Last verified: November 2010. TRIAL REG IN TEXT	Enrollment 201	Enrollment 200	Of the 228 patients screened, 201 were randomly assigned to one of four treatment groups, and 138 (69%) completed the study	0.5% increase		Yes. Added timeframes	Current Primary Outcome Measures ICMJE (submitted: May 17, 2010) Change in the PANSS Total Score From Baseline to the Last Postrandomization Assessment in the Double-blind Period of the Study. [ Time Frame: 6 weeks ] [ Designated as safety issue: No ] The Positive and Negative Syndrome Scale (PANSS) measures the severity of psychotic symptoms of schizophrenia. Scores range from 30 to 210, where 3…	The mean (SD) change in PANSS total score from baseline to endpoint (primary efficacy variable	No						Yes	No. Received June 23, 2010	n/a	yes		Funded by Johnson & Johnson Pharmaceutical Research & Development, LLC, Raritan, New Jersey. The sponsor provided a formal review of the manuscript. We thank Diane Hoffman (Johnson & Johnson Pharmaceutical Research & Development, LLC) for her expertise in organizing and managing the adolescent schizophrenia clinical trials. Dr. Sarika Shirke (SIRO Clinpharm Pvt. Ltd.) provided writing assistance,…
The Journal of Clinical Psychiatry	73(7)	A Randomized, Double-Blind, Placebo-Controlled 8-Week Trial of the Efficacy and Tolerability of Multiple Doses of Lu AA21004 in Adults With Major Depressive Disorder	Neven Henigsberg, MD; Atul R. Mahableshwarkar, MD; Paula Jacobsen, MS; Yinzhong Chen, PhD; and Michael E. Thase, MD	http://clinicaltrials.gov/ct2/show/NCT00735709?term=NCT00735709&rank=1	First Received Date ICMJE August 14, 2008 Last Updated Date November 8, 2012 Start Date ICMJE August 2008 TRIAL REG IN TEXT	Enrollment ICMJE 560	Enrollment 560 (Anticipated)	A total of 560 subjects (Adults with MDD) (mean age = 46.4 years) were randomized	0% change		no. Submitted: October 14, 2011	Current Primary Outcome Measures ICMJE (submitted: January 23, 2009) The least squares mean change from Baseline in the 24-item Hamilton Depression Scale total score. [ Time Frame: Week 8 or Final Visit ] [ Designated as safety issue: No ] Original Primary Outcome Measures ICMJE (submitted: August 14, 2008) The least squares mean change from Baseline in the 24-item Hamilton Depression Scale total…	The primary endpoint was reduction in 24-Item Hamilton Depression Rating Scale (HDRS-24) total score after 8 weeks of treatment compared with placebo for Lu AA21004 10 mg	No						Yes	no. Submitted: October 14, 2011	n/a	no		Sponsor: Takeda pharma funding
The Journal of Clinical Psychiatry	74(7)	A Randomized, Double-Blind, Placebo-Controlled Trial of Pramipexole Augmentation in Treatment-Resistant Major Depressive Disorder	Cristina Cusin, MD; Nadia Iovieno, MD, PhD; Dan V. Iosifescu, MD; Andrew A. Nierenberg, MD; Maurizio Fava, MD; A. John Rush, MD; and Roy H. Perlis, MD, MSc	http://clinicaltrials.gov/ct2/show/NCT00231959?term=NCT00231959&rank=1	First Received Date ICMJE September 30, 2005 Last Updated Date April 25, 2012 Start Date ICMJE September 2003. ARTICLE: Patients were recruited between September 2005 and April 2008. TRIAL REG IN TEXT	65	Expected enrollment 80	60 outpatients (aged 18 to 75 years) with treatment-resistant nonpsychotic MDD	25% decrease		no	Current Primary Outcome Measures ICMJE (submitted: October 5, 2010) Score on the Montgomery-Asberg Depression Rating Scale [ Time Frame: Measured at Week 8 and monthly for the duration of the 6-month optional continuation phase for responders ] [ Designated as safety issue: Yes ] Clinical Global Impressions (CGI) scale [ Time Frame: Measured at Week 8 and monthly for the duration of the 6-month o…	The primary outcome measure was the MADRS	Yes	Yes					No		Unable to determine			Sponsor: Massachusetts General Hospital Collaborator: National Institute of Mental Health (NIMH). Public funding
The Journal of Clinical Psychiatry	73(12)	A Randomized, Double-Blind, Placebo-Controlled, Multicenter Study Evaluating the Efficacy, Safety, and Tolerability of Extended-Release Metadoxine in Adults With Attention-Deficit/Hyperactivity Disorder	Iris Manor; Rachel Ben-Hayun; Judith Aharon-Peretz; Dana Salomy; Abraham Weizman; Yaron Daniely; Dalia Megiddo; Jeffrey H. Newcorn; Joseph Biederman; and Lenard A. Adler	http://www.clinicaltrials.gov/ct2/show/NCT01243242?term=NCT01243242&rank=1	First Received Date ICMJE November 17, 2010 Last Updated Date April 17, 2012 Start Date ICMJE February 2011 TRIAL REG IN TEXT	Enrollment ICMJE 120	Enrollment 120 (Anticipated)	120 adults with ADHD	0% change	174 participants screened with 54 screen failures. Left with 120 participants randomized.	No Submitted: March 7, 2012. Made more detailed but POM and timeframe details kept the same	Current Primary Outcome Measures ICMJE (submitted: March 26, 2012) Conners' Adult ADHD Rating Scales (CAARS™) [ Time Frame: 6 weeks (from visit 1 baseline to visit 6) ] [ Designated as safety issue: No ] The primary efficacy endpoint is the difference in change (decrease) in CAARS (Total ADHD Symptoms Score) between the study groups. The CAARS assess the presence and severity of ADHD symptoms and…	changes in Conners' Adult ADHD Rating Scale-Investigatior Rated (CAARS-INV) total ADHD symptoms score with adult ADHD prompts	No						yes	No. Submitted: March 7, 2012. Made more detailed but POM and timeframe details kept the same	N/A.	no		Sponsor: Alcobra Ltd. Pharma funding
The Journal of Clinical Psychiatry	71(10)	Adjunctive Armodafinil for Major Depressive Episodes Associated With Bipolar I Disorder: A Randomized, Multicenter, Double-Blind, Placebo-Controlled, Proof-of-Concept Study	Joseph R. Calabrese, MD; Terence A. Ketter, MD; James M. Youakim, MD; Jane M. Tiller, MBChB, FRCPsych; Ronghua Yang, PhD; and Mark A. Frye, MD	http://www.clinicaltrials.gov/ct2/show/NCT00481195?term=NCT00481195&rank=1	First Received Date ICMJE May 30, 2007 Last Updated Date July 12, 2013 Start Date ICMJE June 2007 TRIAL REG IN TEXT	Enrollment ICMJE 257	Enrollment 220 (Anticipated)- not added till 1 month after protocol first added. Not included in originally published trial protocol	543 screened, 257 randomly assigned	16.81% increase ***participant number only added retrospectivley	Most common reason for withdrawal was adverse effects	Yes. Submitted: December 9, 2009. Major discrepency. POM only added after article submitted for publication. No POM in trial reg previously	Current Primary Outcome Measures ICMJE (submitted: November 23, 2010) The Mean Change From Baseline to Endpoint (Week 8 or Last Observation After Baseline) in the 30 Item Inventory of Depressive Symptomatology Clinician Rated (IDS C30) [ Time Frame: Baseline and 8 weeks from start of study drug administration (or last observation after baseline) ] [ Designated as safety issue: No ] The IDS C30 is…	The primary outcome measure was change from baseline in the total 30-item Inventory of Depressive Symptomatology, Clinician-Rated (IDS-C30) score	No						Yes	Yes. Submitted: December 9, 2009. Major discrepency. POM only added after article submitted for publication. No POM in trial reg previously	n/a	yes		Sponsor: Cephalon. Pharma funding
JAMA Psychiatry/ Archives of General Psychiatry	Vol 68, No. 12	Adjunctive Counseling During Brief and Extended Buprenorphine-Naloxone Treatment for Prescription Opioid Dependence A 2-Phase Randomized Controlled Trial	Roger D. Weiss, MD; Jennifer Sharpe Potter, PhD; David A. Fiellin, MD; Marilyn Byrne, MSW; Hilary S. Connery, MD, PhD; William Dickinson, DO; John Gardin, PhD; Margaret L. Griffin, PhD; Marc N. Gourevitch, MD, MPH; Deborah L. Haller, PhD; Albert L. Hasson, MSW; Zhen Huang, MS; Petra Jacobs, MD; Andrzej S. Kosinski, PhD; Robert Lindblad, MD; Elinore F. McCance-Katz, MD; Scott E. Provost, MSW; Jeff…	http://clinicaltrials.gov/ct2/show/record/NCT00316277	First Received Date ICMJE April 18, 2006 Last Updated Date February 1, 2013 Start Date ICMJE May 2006. TRIAL REG IN TEXT	Enrollment ICMJE 653	Expected enrollment 648	A total of 653 treatment-seeking outpatients dependent on prescription opioids	0.77% increase		Yes. Submitted for Publication: January 24, 2011. Discrepencies before POM updated. Changed to match article.	Current Primary Outcome Measures ICMJE (submitted: June 20, 2012) The Number of Participants Attaining Successful Opioid Use Outcome by Counseling Condition at End of Phase 1 [ Time Frame: 12 weeks ] [ Designated as safety issue: No ] In Phase 1, successful outcome was defined as completing week 12 with self-reported opioid use on no more than 4 days in a month, absence of 2 consecutive opioid-po…	Main Outcome Measures Predefined“successful outcome” in each phase: composite measures indicating minimal or no opioid use based on urine test–confirmed self-reports. Phase 1 primary end point: completion of week 12 with self-reported opioid use on no more than 4 days in a month; absence of 2 consecutive opioid-positive urine test results, no additional substance use disorder treatment (other tha…	No						yes	Yes. Submitted for Publication: January 24, 2011. Discrepencies before POM updated. Changed to match article.	n/a	yes	yes	Funding/Support: This study was supported by NIDA CTN grants 2U10DA015831, 2U10DA013045, 2U10DA015815, 2U10DA013727, 2U10DA020036, 2U10DA013035, 2U10DA013714, and 5U10DA013732; NIDA contracts HHSN2712005220HC and HHSN271200522081C; and NIDA grants K24 DA022288, K23 DA022297, and K24 DA023359. This study was also supported by an independent clinical coordinating center, The EMMES Corp, under contr…
Biological Psychiatry	Volume 68, Issue 7	Adjunctive Intranasal Oxytocin Reduces Symptoms in Schizophrenia Patients	David Feifel, Kai Macdonald, Angel Nguyen, Patrice Cobb, Heather Warlan, Barbara Galangue, Arpi Minassian, Olga Becker, Jason Cooper, William Perry, Mischelle Lefebvre, James Gonzales, and Allison Hadley	http://clinicaltrials.gov/ct2/show/record/NCT00506909	Start Date ICMJE March 2008 Estimated Primary Completion Date March 2012 (final data collection date for primary outcome measure). First received: July 23, 2007 Last updated: August 8, 2011 Last verified: September 2010. TRIAL REG IN TEXT	Estimated Enrollment: 40	Enrollment 40 (Anticipated)	Nineteen schizophrenia patients with residual symptoms (15 completers)	52.5% decrease	Fifteen of 19 randomized subjects completed all study visits. Four randomized subjects were discontinued before completing the study, one due to nasal discomfort from the intranasal sprays and three due to insufficient compliance. None of the discontinued subjects reached the second treatment period; therefore, intent-to-treat population was identical to completer population.	Yes. Added timeframes	Current Primary Outcome Measures ICMJE (submitted: March 16, 2009) total score in the Positive and Negative Syndrome Scale (PANSS) [ Time Frame: performed at each visit (weekly) ] [ Designated as safety issue: No ] Original Primary Outcome Measures ICMJE (submitted: July 24, 2007) total score in the Positive and Negative Syndrome Scale (PANSS)	PANSS (14), The PANSS total at the final visit of each treatment period was chosen a priori as the primary efficacy end point	No						yes	No. Received Mar 9, 2010	n/a	yes		This study was supported by a grant to DF from Stanley Medical Research Institute. Privatley funded
The Journal of Clinical Psychiatry	73(11)	Adjunctive Oral Ziprasidone in Patients With Acute Mania Treated With Lithium or Divalproex, Part 1: Results of a Randomized, Double-Blind, Placebo-Controlled Trial	Gary S. Sachs, MD; Douglas G. Vanderburg, MD, MPH; Onur N. Karayal, MD, MPH; Sheela Kolluri, PhD; Mary Bachinsky, MSc; and Idil Cavus, MD, PhD	http://clinicaltrials.gov/ct2/show/NCT00312494?term=NCT00312494&rank=1	First Received Date ICMJE April 6, 2006 Last Updated Date February 2, 2010 Start Date ICMJE April 2006. TRIAL REG IN TEXT	Enrollment ICMJE 680	Expected enrollment 405	1203 participants screened, 680 randomized	67.90% increase		no. Submitted: September 12, 2011	Current Primary Outcome Measures ICMJE (submitted: December 17, 2009) Change From Baseline to Week 3 in Young Mania Rating Scale (YMRS) [ Time Frame: Baseline, Week 3 ] [ Designated as safety issue: No ] Original Primary Outcome Measures ICMJE (submitted: April 6, 2006) Young Mania Rating Scale score of 18 or higher. The primary efficacy measure to placebo, in subjects treated with either lithium…	The primary efficacy variable was change in YMRS scores from baseline to 3 weeks. Secondary efficacy measures included the Montgomery-Asberg Depression Rating Scale, Positive and Negative Syndrome Scale, Clinical Global Impressions-Severity of Illness and -Improvement scales, and Global Assessment of Functioning.	No						Yes	no. Submitted: September 12, 2011	n/a	yes		Sponsor: Pfizer. Pharma funding
The Journal of Clinical Psychiatry	71(5)	Agomelatine in the Treatment of Major Depressive Disorder: An 8-Week, Multicenter, Randomized, Placebo-Controlled Trial	Stahl, SM; Fava, M; Trivedi, MH; Caputo, A; Shah, A; Post, A	http://www.clinicaltrials.gov/ct2/show/NCT00411242?term=nct00411242&rank=1	First Received Date ICMJE December 11, 2006 Last Updated Date May 2, 2012 Start Date ICMJE December 2006 TRIAL REG IN TEXT	Enrollment ICMJE 503	Expected enrollment 490- This is only added on 29/01/2007 which is around a month and a half after the first trial protocol added. No participant number was included before this. AKA the participant numbers are only added retrospectivley.	1176 screened, 503 randomized	2.65% increase ***participant number only added retrospectivley	Reasons are listed in article	No. Submitted: June 19, 2009	Current Primary Outcome Measures ICMJE (submitted: December 18, 2008) Change from Baseline to Week 8 on the total score of the clinician rated 17-Item Hamilton Depression Rating Scale (HAM-D17) [ Time Frame: 8 weeks ] [ Designated as safety issue: No ] Original Primary Outcome Measures ICMJE (submitted: December 11, 2006) Change from Baseline to Week 8 on the total score of the clinician rated 17…	The primary efficacy measure was the change from baseline to week 8 in the clinician-rated hamilton depression rating scale (HDRS).	No						Yes	No. Submitted: June 19, 2009	n/a	no		Sponson: Novartis pharma funding
The Journal of Clinical Psychiatry	73(7)	Agomelatine Prevents Relapse in Generalized Anxiety Disorder: A 6-Month Randomized, Double-Blind, Placebo-Controlled Discontinuation Study	Dan J. Stein, MD, PhD; Antti Ahokas, MD; Cristina Albarran, PharmD; Valérie Olivier, PharmD, PhD; and Christer Allgulander, MD	http://www.controlled-trials.com/ISRCTN38094599/ISRCTN38094599	Anticipated start date 15/10/2007 Anticipated end date 15/03/2010 Date applied 24/09/2007 TRIAL REG IN TEXT	Target number of participants 370	unable to find it as reg doesn't track changes. -perhaps means changes can't be made?	Patients with GAD who responded to a 16-week course of agomelatine 25-50 mg/d treatment were randomly assigned to receive continuation treatment with agomelatine (n = 113) or placebo (n = 114) for 26 weeks.	38.65% decrease *journal does not track changes		Submitted: October 28, 2011. Unable to determine. Trial reg does not hold this info	Primary outcome measure(s) Time to relapse Secondary outcome measure(s) 1. Evaluation of anxiety (Hamilton rating scale for anxiety [HAM-A]) 2. Safety	The main outcome measure was time to relapse during this maintenance period	No						Yes	Submitted: October 28, 2011. Unable to determine. No change date in the trial registry.	n/a	no		Institut de Recherches Internationales Servier (France). Pharma funded
The Journal of Clinical Psychiatry	73(5)	Aripiprazole intramuscular depot as maintenance treatment in patients with schizophrenia: a 52-week, multicenter, randomized, double-blind, placebo-controlled study	Kane JM, Sanchez R, Perry PP, Jin N, Johnson BR, Forbes RA, McQuade RD, Carson WH, Fleischhacker WW. Source	http://www.clinicaltrials.gov/ct2/show/NCT00705783?term=NCT00705783&rank=1	First Received Date ICMJE June 24, 2008 Last Updated Date June 16, 2013 Start Date ICMJE July 2008 TRIAL REG IN TEXT	Enrollment ICMJE 843	Enrollment 800 (Anticipated)	Of 1,025 screened patients, 843 were enrolled in the study, and 403 patients were randomly assigned to double-blind treatment in phase 4 (aripiprazole-IM-depot, n = 269; placebo, n = 134; Figure 1).	49.63% decrease		Yes. Submitted: November 10, 2011. Discrepencies before POM updated. Changed to match article.	Current Primary Outcome Measures ICMJE (submitted: June 16, 2013) Time to Exacerbation of Psychotic Symptoms/Impending Relapse [ Time Frame: Baseline of the depot maintenance phase to the end of the study (Week 52) ] [ Designated as safety issue: No ] A patient experienced an exacerbation of psychotic symptoms/impending relapse if they met any of the following 4 criteria. 1) Clinical Global Impre…	The primary outcome measure was time to exacerbation of psychotic symptoms/impending relapse (event). Safety and tolerability were also assessed	No						Yes	Yes. Submitted: November 10, 2011. Discrepencies before POM updated. Changed to match article.	n/a	yes		Sponsor: Otsuka Pharmaceutical Development & Commercialization, Inc. Pharma funding
The Journal of Clinical Psychiatry	71(11)	Armodafinil as Adjunctive Therapy in Adults With Cognitive Deficits Associated With Schizophrenia: A 4-Week, Double-Blind, Placebo-Controlled Study	John M. Kane, MD; Deepak C. D’Souza, MD; Ashwin A. Patkar, MD, MRCPsych; James M. Youakim, MD; Jane M. Tiller, MBChB, FRCPsych; Ronghua Yang, PhD; and Richard S. E. Keefe, PhD	http://clinicaltrials.gov/ct2/show/NCT00487942?term=NCT00487942&rank=1	First Received Date ICMJE June 15, 2007 Last Updated Date July 12, 2013 Start Date ICMJE July 2007 TRIAL REG IN TEXT	Enrollment ICMJE 60	Enrollment 44 (Anticipated)	Sixty patients were randomly assigned. Patients had a history of stable schizophrenia	36.36% increase		Yes. Submitted: December 30, 2009. Major discrepency. POM only added after article submitted for publication. No POM in trial reg previously	Current Primary Outcome Measures ICMJE (submitted: November 23, 2010) Mean Change From Baseline to Last Observation After Baseline in Composite Score on the Measurement and Treatment Research to Improve Cognition in Schizophrenia (MATRICS) Consensus Cognitive Battery [ Time Frame: Baseline and 4 weeks (or last observation after Baseline) ] [ Designated as safety issue: No ] The MATRICS Consensus …	The primary efficacy measure was the Measurement and Treatment Research to Improve Cognition in Schizophrenia (MATRICS) Consensus Cognitive Battery	No						Yes	Yes. Submitted: December 30, 2009. Major discrepency. POM only added after article submitted for publication. No POM in trial reg previously	n/a	yes		Sponsor: Cephalon Information provided by: Teva Pharmaceutical Industries. Pharma funding
The Journal of Clinical Psychiatry	73(2)	Assessment of Treatment Algorithms Including Amantadine, Metformin, and Zonisamide for the Prevention of Weight Gain With Olanzapine: A Randomized Controlled Open-Label Study	Vicki Poole Hoffmann, PharmD; Michael Case, MS; and Jennie G. Jacobson, PhD	http://clinicaltrials.gov/ct2/show/NCT00401973?term=NCT00401973&rank=1	First Received Date ICMJE November 17, 2006 Last Updated Date September 30, 2009 Start Date ICMJE November 2006 TRIAL REG IN TEXT	Enrollment ICMJE 199	Expected enrollment 200	268 screened, 199 randomly assigned. 139 completers	0.5% decrease	60 participants discontinued before study completion. The most common reasons were participant decision (n=25) and adverse events (14)	No. Submitted: August 3, 2009. No details changed. Just updated to look different.	Current Primary Outcome Measures ICMJE (submitted: August 27, 2009) Change From Baseline to Endpoint in Weight [ Time Frame: Baseline to endpoint (22 weeks) ] [ Designated as safety issue: Yes ] Original Primary Outcome Measures ICMJE (submitted: November 17, 2006) mean weight change from baseline to week 22	The primary outcome measure was comparison of mean weight gain between olanzapine and pooled olanzapine + A and olanzapine + B results.	No						Yes	Yes. Submitted: August 3, 2009. No details changed. Just updated to look different.	n/a	no		Eli Lilly and Company pharma funding
The Journal of Clinical Psychiatry	72(12)	Brief Behavioral Therapy for Refractory Insomnia in Residual Depression: An Assessor-Blind, Randomized Controlled Trial	Norio Watanabe, MD, PhD; Toshi A. Furukawa, MD, PhD; Shinji Shimodera, MD, PhD; Ippei Morokuma, MD; Fujika Katsuki, RN, PhD; Hirokazu Fujita, MD, PhD; Megumi Sasaki, PhD; Chihiro Kawamura, BA; and Michael L. Perlis, PhD	http://clinicaltrials.gov/ct2/show/NCT00610259?term=NCT00610259&rank=1	First Received Date ICMJE January 16, 2008 Last Updated Date September 17, 2009 Start Date ICMJE January 2008 TRIAL REG IN TEXT	Estimated Enrollment ICMJE 40	Enrollment 40 (Anticipated)	Thirty-seven outpatients (mean age of 50.5 years) were randomly assigned to TAU alone or TAU plus brief behavioral therapy for insomnia	7.5% decrease		No. Submitted: March 21, 2010. NO CHANGE TO POMS AT ALL	Current Primary Outcome Measures ICMJE (submitted: January 24, 2008) Changes in the total Insomnia Severity Index (ISI) score between the baseline and the 8-week assessment [ Time Frame: at 8-week ] [ Designated as safety issue: No ] Original Primary Outcome Measures ICMJE Same as current	The Insomnia Severity Index (ISI) scores (primary outcome)	No						Yes	No. Submitted: March 21, 2010	n/a	no		Sponsor: Nagoya City University Collaborator: Kochi University. Publicly funded
JAMA Psychiatry/ Archives of General Psychiatry	Vol 68, No. 8	Chronic Divalproex Sodium to Attenuate Agitation and Clinical Progression of Alzheimer Disease	Pierre N. Tariot, MD; Lon S. Schneider, MD; Jeffrey Cummings, MD; Ronald G. Thomas, PhD; Rema Raman, PhD; Laura J. Jakimovich, RN, MS; Rebekah Loy, PhD; Barbara Bartocci, MPH; Adam Fleisher, MD; M. Saleem Ismail, MD; Anton Porsteinsson, MD; Michael Weiner, MD; Clifford R. Jack, MD; Leon Thal, MD; Paul S. Aisen, MD; for the Alzheimer's Disease Cooperative Study Group	http://clinicaltrials.gov/ct2/show/record/NCT00071721	First Received Date ICMJE October 29, 2003 Last Updated Date June 20, 2013 Start Date ICMJE October 2003. in article states: The study was conducted from November 1, 2005, through March 31, 2009, at 46 sites in the United States. TRIAL REG IN TEXT	Enrollment ICMJE 313	Expected enrollment 300	313 (of 513 screened) individuals with moderate Alzheimer disease who had not yet experienced agitation or psychosis. Five hundred thirteen patients were screened, and 313 were randomized to treatment (Figure 1). In the valproate group, 61.4% discontinued treatment prematurely, and in the placebo group, 60.6% did so; reasons are shown in Figure 1	4.33% increase	*Reasons for screen failures were as follows. Cognitive screen (Mini-Mental State Examination) out of range: 110; behavioral screen (Neuropsychiatric Inventory) out of range: 49; withdrawn consent/miscellaneous: 41; medically unstable: 16; excluded medication: 15; abnormal laboratory test result: 13; excluded comorbid diagnosis: 6; age out of range: 5.†Reasons for treatment discontinuation (as in…	Yes. Submitted for Publication: August 23, 2010	Current Primary Outcome Measures ICMJE (submitted: July 26, 2011) Presence of Agitation and/or Psychosis Measured by the Neuropsychiatric Inventory (NPI) Combined With an Assessment of the Clinical Significance of Behavioral Change Rated by the Study Clinician [ Time Frame: 24 months ] [ Designated as safety issue: No ] NPI quantifies behavioral changes in dementia, including depression, anxiety,…	Main Outcome Measure Time to emergence of clinically significant agitation or psychosis. The primary outcome was an end point defined as the participant's achievement of a score of at least 3 on 1 or more NPI items assessing delusions, hallucinations, and agitation/aggression persisting for 2 weeks, and the study physician's judgment that the new agitation and/or psychosis was clinically signific…	No						yes	Yes. Submitted for Publication: August 23, 2010	n/a	yes		The NIA supported this trial (U01 AG 10483). Additional support was provided by a research grant and material support from Abbott Laboratories. PUBLIC AND PHARMA funding
JAMA Psychiatry/ Archives of General Psychiatry	69(5)	Cost-effectiveness of a Multicondition Collaborative Care Intervention A Randomized Controlled Trial	Wayne Katon, MD; Joan Russo, PhD; Elizabeth H. B. Lin, MD, MPH; Julie Schmittdiel, PhD; Paul Ciechanowski, MD, MPH; Evette Ludman, PhD; Do Peterson, MS; Bessie Young, MD, MPH; Michael Von Korff, ScD	http://clinicaltrials.gov/ct2/show/record/NCT00468676	First Received Date ICMJE May 1, 2007 Last Updated Date June 6, 2013 Start Date ICMJE May 2007. TRIAL REG IN TEXT	Enrollment ICMJE 214	Enrollment 300 (Anticipated)	214 adults with depressive disorder and poorly controlled diabetes or CHD. Eligible patients completed a baseline interview and gave oral consent for laboratory tests before an in-person visit, at which time they provided written informed consent. Patients were randomized into the intervention group receiving the TEAMcare protocol (n = 106) or the usual care (UC) group (n = 108).	28.67% decrease		Yes	Current Primary Outcome Measures ICMJE (submitted: August 30, 2010) combined effect of intervention on SCL-20, sytolic blood pressure, LDL and HbA1c [ Time Frame: Measured at Months 6, 12 months ] [ Designated as safety issue: No ] Original Primary Outcome Measures ICMJE (submitted: May 1, 2007) Percentage on disease control indices [ Time Frame: measured at Months 6, 12, 18, and 24 ] Score on th…	Main Outcome Measures Blinded assessments evaluated depressive symptoms, SBP, and HbA1c at baseline and at 6, 12, 18, and 24 months. Fasting LDL-C concentration was assessed at baseline and at 12 and 24 months. Health plan accounting records were used to assess medical service costs. Quality-adjusted life-years (QALYs) were assessed using a previously developed regression model based on intervent…	Yes		Yes. QALYs				no	No. Submitted for Publication: July 7, 2011	No. CHECKED AND CORRECT			This research was supported by grants MH041739 and MH069741 from the Services Division of the National Institute of Mental Health (Dr Katon). Public funding
JAMA Psychiatry/ Archives of General Psychiatry	Vol 68, No. 4	Disorder-Specific Impact of Coordinated Anxiety Learning and Management Treatment for Anxiety Disorders in Primary Care	Michelle G. Craske, PhD; Murray B. Stein, MD, MPH; Greer Sullivan, MD; Cathy Sherbourne, PhD; Alexander Bystritsky, MD; Raphael D. Rose, PhD; Ariel J. Lang, PhD; Stacy Welch, PhD; Laura Campbell-Sills, PhD; Daniela Golinelli, PhD; Peter Roy-Byrne, MD	http://www.clinicaltrials.gov/ct2/show/NCT00347269?term=Anxiety+AND+CBT+AND+CALM&rank=2	First Received Date ICMJE June 30, 2006 Last Updated Date June 12, 2012 Start Date ICMJE June 2006. TRIAL REG FOUND VIA SEARCH	Enrollment ICMJE 1004	Expected enrollment 1042	Two-thirds of referred participants (1062 of 1620 [65.6%]) were eligible for the study, most of whom (1036 of 1062 [97.6%]) consented to participate, and most of whom (1004 of 1036 [96.9%]) were randomized. Study retention was high.	3.65% decrease		no	Current Primary Outcome Measures ICMJE (submitted: December 26, 2007) Effectiveness of intervention as measured by the BSI-12 (anxiety and somatization subscales) [ Time Frame: Measured at Month 18 ] [ Designated as safety issue: No ] Original Primary Outcome Measures ICMJE (submitted: June 30, 2006) Effectiveness of intervention as measured by the BSI-12 (anxiety and somatization subscales)	Main Outcome Measures Generalized Anxiety Disorder Severity Scale, Panic Disorder Severity–Self-report Scale, Social Phobia Inventory, and PTSD Checklist–Civilian Version scores. The assessment battery was administered at baseline and at 6, 12, and 18 months via a centralized telephone survey by the RAND survey research group, blinded to group assignment. baseline and at 6-, 12-, and 18-month fol…	Yes	Yes x2. BSI-12 (anxiety and somatization subscales)		Yes	Yes x4. GADS, PDSS-SR, SPIN, PCL-C		no	No. Submitted for Publication: August 6, 2010	Yes. Secondary outcomes from the trial reg that were statistically significant were reported as primary in article. CHECKED AND CORRECT			Funding/Support: This work was supported by the following National Institute of Mental Health grants: U01 MH070018, U01 MH058915, U01 MH057835, UO1 MH057858, U01 MH070022, K24 MH64122, and K24 MH065324. The NIMH (as part of the U01 mechanism) was responsible for monitoring the operations and conduct of the study and reviewing and approving the manuscript. Public funding
The Journal of Clinical Psychiatry	75(5)	Effectiveness of Lurasidone for Patients With Schizophrenia Following 6 Weeks of Acute Treatment With Lurasidone, Olanzapine, or Placebo: A 6-Month, Open-Label, Extension Study	Stephen M. Stahl; Josephine Cucchiaro; Doreen Simonelli; Jay Hsu; Andrei Pikalov; and Antony Loebel	http://www.clinicaltrials.gov/ct2/show/NCT00615433?term=NCT00615433&rank=1	First Received Date ICMJE February 1, 2008 Last Updated Date April 9, 2013 Start Date ICMJE January 2008. The study was conducted from June 2010. TRIAL REG IN TEXT	Enrollment ICMJE 478	Enrollment 480 (Anticipated)	254 patients with schizophrenia who participated in this open label extension study	47.08% decrease	Of the 298 patients who completed the preceding double-blind study, 254 (85.2%) continued into the open-label extension study.	no	Current Primary Outcome Measures ICMJE (submitted: January 17, 2011) Change in Total PANSS (Positive and Negative Syndrome Scale)Score From Baseline to the End of the Double Blind Treatment Period. [ Time Frame: Baseline and 6 weeks ] [ Designated as safety issue: No ] The PANSS is a 30-item rating instrument evaluating the presence/absence and severity of positive, negative and general psychopat…	The primary objective of this.....was to assess long-term sefety and tolerability of lurasidone in patients with schizophrenia; in addition, the longer-term efficacy of lurasidone was evaluated. Efficacy was assessed using the PANSS total and subscale scores and CGI-S. Persistance of symptom improvement was assessed as a secondary outcome. What were the safety measures?	Yes					Yes	No	no. submitted august 7, 2012	No			Sponsor: Sunovion Pharmaceuticals Inc. Pharma funding
The Journal of Clinical Psychiatry	74(2)	Effectiveness of Lurasidone in Patients with Schizophrenia or Schizoaffective Disorder Switched From Other Antipsychotics: A Randomized, 6-Week, Open-Label Study	Joseph P. McEvoy, MD; Leslie Citrome, MD, MPH; David Hernandez, BA; Josephine Cucchiaro, PhD; Jay Hsu, PhD; Andrei Pikalov, MD, PhD; and Antony Loebel, MD	http://clinicaltrials.gov/ct2/show/record/NCT01143077?term=NCT01143077&rank=1	First Received Date ICMJE June 10, 2010 Last Updated Date April 9, 2013 Start Date ICMJE June 2010 TRIAL REG IN TEXT	Enrollment ICMJE 244	Enrollment 240 (Anticipated)	377 subjects provided informed consent and were screened to participate in the study, of whom 244 (64.7%) were randomized	1.66% increase		Yes. Submitted: July 1, 2012. Major discrepency. No POM in trial reg before update. Only entered POM after article submited. Entered to match exactly	Current Primary Outcome Measures ICMJE (submitted: July 10, 2012) Time to Relapse of Psychotic Symptoms During 6 Weeks [ Time Frame: 6 Weeks ] [ Designated as safety issue: No ] Relapse is defined as any occurrence of: Insufficient clinical response Exacerbation of underlying disease Discontinuation due to an adverse event Original Primary Outcome Measures ICMJE Not Provided	The primary outcome measure was time to treatment failure, defined as any occurrence of insufficient clinical response, exacerbation of underlying disease, or discontinuation due to an adverse event.	No						Yes	Yes. Submitted: July 1, 2012. Major discrepency. No POM in trial reg before update. Only entered POM after article submited. Entered to match exactly	n/a	yes		Sponsor: Sunovion Pharmaceuticals. Pharma funding
The Journal of Clinical Psychiatry	72(10)	Efficacy and Safety of Adjunctive Oral Ziprasidone for Acute Treatment of Depression in Patients With Bipolar I Disorder: A Randomized, Double-Blind, Placebo-Controlled Trial	Gary S. Sachs, MD; Kathleen S. Ice, PhD; Phillip B. Chappell, MBA, MD; Jeffrey H. Schwartz, PhD; Oksana Gurtovaya, PhD; Douglas G. Vanderburg, MPH, MD; and Bryce Kasuba, MA, MBA	http://clinicaltrials.gov/ct2/show/record/NCT00483548?term=NCT00483548&rank=1	First Received Date ICMJE June 5, 2007 Last Updated Date February 4, 2010 Start Date ICMJE October 2007 TRIAL REG IN TEXT	Enrollment ICMJE 298	Enrollment 282	298 adult outpatients with bipolar I disorder (DSM-IV criteria) were randomized to receive ziprasidone, 20-80 mg twice a day	5.67% increase		No. Submitted: December 22, 2009. Not altered to suit better. Simply updated. No change to POM	Current Primary Outcome Measures ICMJE (submitted: February 4, 2010) Change From Baseline to Week 6 in Montgomery-Asberg Depression Rating Scale (MADRS) Total Score [ Time Frame: Baseline, Week 6 ] [ Designated as safety issue: No ] Original Primary Outcome Measures ICMJE (submitted: June 5, 2007) Change in the total MADRS score (depression rating scale) from Baseline to Week 6	The primary efficacy variable was change in Montgomery-Asberg Depression Rating Scale (MADRS) total scores from baseline to 6 weeks.	No						Yes	Yes. Submitted: December 22, 2009. Not altered to suit better. Simply updated. No change to POM	n/a	no		Sponsor: Pfizer. Pharma funding
The Journal of Clinical Psychiatry	;74(2)	Efficacy and Safety of Desvenlafaxine 50 mg/d for Prevention of Relapse in Major Depressive Disorder: A Randomized Controlled Trial	Joshua Z. Rosenthal, MD; Patrice Boyer, MD, PhD; Cécile Vialet, MSc; Eunhee Hwang, PhD; and Karen A. Tourian, MD	http://clinicaltrials.gov/ct2/show/NCT00887224?term=NCT00887224&rank=1	First Received Date ICMJE April 22, 2009 Last Updated Date May 22, 2012 Start Date ICMJE June 2009. TRIAL REG IN TEXT	Enrollment ICMJE 874	Enrollment 850 (Anticipated)	A total of 874 patients were enrolled; 548 patients were randomly assigned to receive placebo (n = 276) or desvenlafaxine 50 mg/d (n = 272)	35.53% decrease		No. Submitted: June 22, 2012	Current Primary Outcome Measures ICMJE (submitted: May 22, 2012) Time to Relapse Following Randomization to the Double-blind (DB) Phase: Estimated Probability (Percent) of Relapse at DB Day 185 [ Time Frame: Double-blind phase Baseline (Study Day 140) up to DB Day 185 (Study Day 325) ] [ Designated as safety issue: No ] Time to relapse analyzed using log-rank test; defined as Hamilton Psychiatric…	The primary efficacy endpoint was time to relapse following randomization to double-blind treatment, which was compared between groups using the log-rank test. Relapse was defined as HDRS17 total score ≥ 16, discontinuation for unsatisfactory response, hospitalization for depression, suicide attempt, or suicide. Safety and tolerability data were collected throughout the trial	NO						Yes	No. Submitted: June 22, 2012	n/a	no		Sponsor: Pfizer. Pharma funding
The Journal of Clinical Psychiatry	72(8)	Efficacy and Safety of Duloxetine 60 mg and 120 mg Daily in Patients Hospitalized for Severe Depression: A Double-Blind Randomized Trial	Stephan Brecht, MD, PhD; Durisala Desaiah, PhD; Elisete S. Marechal, MS; Ambra M. Santini, BS; Jana Podhorna, MD, PhD; and Julien D. Guelfi, MD	http://clinicaltrials.gov/ct2/show/NCT00422162?term=NCT00422162&rank=1	First Received Date ICMJE January 11, 2007 Last Updated Date July 22, 2011 Start Date ICMJE February 2007 TRIAL REG IN TEXT	Enrollment ICMJE 339	Expected enrollment 324	339 participants randomized, 338 randomized and treated as one person did not have the treatment	4.63% increase		Yes. Submitted: September 28, 2009. Discrepencies before POM updated. Timeframe added with update, it was not there before	Current Primary Outcome Measures ICMJE (submitted: July 22, 2011) Change From Baseline to 4 Week Endpoint in Montgomery-Asberg Depression Rating Scale (MADRS) Total Score [ Time Frame: Baseline to Week 4 ] [ Designated as safety issue: No ] Measures the overall severity of depressive symptoms. The MADRS has a 10-item checklist. Items are rated on a scale of 0-6, for a total score range of 0 (low …	Primary outcome was the difference in baseline to week 4 change in MADRS scores between the groups	No						Yes	Yes. Submitted: September 28, 2009. Discrepencies before POM updated. Timeframe added with update, it was not there before	N/a	yes		Sponsor: Eli Lilly and Company Collaborator: Boehringer Ingelheim. Pharma funding
The Journal of Clinical Psychiatry	74(3)	Efficacy and Safety of Levomilnacipran Sustained Release 40 mg, 80 mg, or 120 mg in Major Depressive Disorder: A Phase 3, Randomized, Double-Blind, Placebo-Controlled Study	Gregory M. Asnis; Anjana Bose; Carl P. Gommoll; Changzheng Chen; William M. Greenberg	http://www.clinicaltrials.gov/ct2/show/NCT00969709?term=NCT00969709&rank=1	First Received Date ICMJE August 31, 2009 Last Updated Date July 8, 2011 Start Date ICMJE September 2009 TRIAL REG IN TEXT	Enrollment ICMJE 724	Enrollment 700 (Anticipated)	A total of 724 patients were randomized to receive double-blind treatment; there were 713 patients in the safety population and 704 patients in the modified ITT population. Reasons for premature discontinuation are presented in Table 1.	3.43% increase	reasons listed in table 1 in article	No. Submitted September 28, 2012. NO CHANGE TO POMS AT ALL	Current Primary Outcome Measures ICMJE (submitted: August 31, 2009) Montgomery-Asberg Depression Rating Scale (MADRS) [ Time Frame: 8 weeks ] [ Designated as safety issue: No ] Original Primary Outcome Measures ICMJE Same as current	The primary efficacy measure was change from baseline on the clinician-rated Montgomery- Asberg Depression Rating Scale (MADRS) total score.	no						yes	No. Submitted September 28, 2012	n/a	no		Sponsor: Forest Laboratories. Pharma funding
The Journal of Clinical Psychiatry	72(10)	Efficacy and Safety of Loxapine for Inhalation in the Treatment of Agitation in Patients With Schizophrenia: A Randomized, Double-Blind, Placebo-Controlled Trial	Michael H. Allen, MD; David Feifel, MD, PhD; Michael D. Lesem, MD; Daniel L. Zimbroff, MD†; Ruth Ross, MA; Patrik Munzar, MD; Daniel A. Spyker, PhD, MD; and James V. Cassella, PhD	http://clinicaltrials.gov/ct2/show/NCT00369577?term=NCT00369577&rank=1	First Received Date ICMJE August 25, 2006 Last Updated Date January 18, 2007 Start Date ICMJE August 2006 TRIAL REG IN TEXT	Enrollment ICMJE 120	Expected enrollment 120	129 agitated patients with schizophrenia or schizoaffective disorder were randomized	7.5% increase		No. Submitted: January 28, 2010 NO CHANGE TO POMS AT ALL	Current Primary Outcome Measures ICMJE (submitted: August 25, 2006) The primary efficacy measure for this study will be the PANSS Excited Component (PEC). The primary end-point in the study will be the absolute change in PEC score from baseline at 2 hr following Staccato administration. Original Primary Outcome Measures ICMJE Same as current	The primary efficacy measure was change on the Positive and Negative Syndrome Scale-excited component (PANSS-EC) 2 hours following treatment	No						Yes	No. Submitted: January 28, 2010	n/a	no		Sponsor: Alexza Pharmaceuticals, Inc. Pharma funding
JAMA Psychiatry/ Archives of General Psychiatry	Vol 66, No. 7	Efficacy of an Internet-Based Behavioral Intervention for Adults With Insomnia	Lee M. Ritterband, PhD; Frances P. Thorndike, PhD; Linda A. Gonder-Frederick, PhD; Joshua C. Magee, MA; Elaine T. Bailey, PhD; Drew K. Saylor, BA; Charles M. Morin, PhD	http://clinicaltrials.gov/ct2/show/record/NCT00328250	First Received Date ICMJE May 17, 2006 Last Updated Date January 11, 2012 Start Date ICMJE October 2006. TRIAL REG IN TEXT	Enrollment ICMJE 44	Expected enrollment 40	Forty-four eligible participants (mean [SD] age, 44.86 [11.03] years; 34 women) who had a history of sleep difficulties longer than 10 years on average (mean [SD], 10.59 [8.89] years) were included in the analyses	10% increase	Attrition was 4% (2 of 45 participants) from preassessment to postassessment, with 1 participant (Internet condition) completing postassessment online sleep diaries but not returning to complete the in-person postassessment and 1 participant (control) being dropped from analyses after he began a night-shift job during the study (an exclusionary criterion) and became ineligible.	no	Current Primary Outcome Measures ICMJE (submitted: February 12, 2008) Sleep efficiency, total sleep time, total wake time, sleep-onset latency, wake after sleep onset, and early morning awakening [ Time Frame: Measured at baseline and Months 3 and 9 ] [ Designated as safety issue: No ] Insomnia Severity Index [ Time Frame: Measured at baseline and Months 3 and 9 ] [ Designated as safety issue: No…	Main Outcome Measures The Insomnia Severity Index and daily sleep diary data were used to determine changes in insomnia severity and the main sleep variables, including wake after sleep onset and sleep efficiency	Yes	Yes x5. DBAS, MFSI, Cognitive functioning, Depression as measured by the Beck Depression Inventory, STPI					no	No. Submitted for Publication: November 25, 2008	Impossible to tell as not reported on in article.			This study was funded by grant R34MH70805 from the National Institutes of Health/National Institute of Mental Health. Public funding
The Journal of Clinical Psychiatry	73(3)	Efficacy of Dose Increase Among Nonresponders to Low-Dose Aripiprazole Augmentation in Patients With Inadequate Response to Antidepressant Treatment: A Randomized, Double-Blind, Placebo-Controlled, Efficacy Trial	David Mischoulon, MD, PhD; Janet Witte, MD; Michael Levy, MD†; George I. Papakostas, MD; L. Russell Pet, MD; Wen-hua Hsieh, PhD; Michael J. Pencina, PhD; Sean Ward, MBA; Mark H. Pollack, MD; and Maurizio Fava, MD	http://clinicaltrials.gov/ct2/show/NCT00683852?term=NCT00683852&rank=1	First Received Date ICMJE May 22, 2008 Last Updated Date August 11, 2010 Start Date ICMJE July 2008. TRIAL REG IN TEXT	Estimated Enrollment ICMJE 224	Enrollment 224 (Anticipated)	221 Subjects with Structured Clinical Interview for DSM-IV Axis I Disorders-Patient Edition–diagnosed DSM-IV-TR MDD	1.34% decrease		No. Submitted: August 30, 2010. NO CHANGE TO POMS AT ALL	Current Primary Outcome Measures ICMJE (submitted: May 23, 2008) The primary outcome will be the difference in rate of response (decrease in MADRS total score of at least 50%) between patients treated with adjunctive aripiprazole 2 mg and adjunctive placebo using the sequential parallel comparison design. [ Time Frame: 30 days, 60 days ] [ Designated as safety issue: No ] Original Primary Outcome…	reduction in Montgomery-Asberg Depression Rating Scale [MADRS] score [primary outcome measure])	No						Yes	No. Submitted: August 30, 2010	n/a	no		Bristol-Myers Squibb pharma funding
Journal of the American Academy of Child & Adolescent Psychiatry	Volume 51, Issue 12	Emotion Regulation Training for Adolescents With Borderline Personality Disorder Traits: A Randomized Controlled Trial	H. Marieke Schuppert, M.D., Ph.D., Marieke E. Timmerman, Ph.D., Josephine Bloo, Ph.D., Tonny G. van Gemert, M.D., Herman M. Wiersema, M.D., Ruud B. Minderaa, M.D., Ph.D., Paul M.G. Emmelkamp, Ph.D., Maaike H. Nauta, Ph.D.	http://www.controlled-trials.com/ISRCTN97589104/ISRCTN97589104	Anticipated start date 01/08/2007 Anticipated end date 01/10/2010. Date applied 23/08/2007. Recruitment took place from November 2007 through February 2010. TRIAL REG IN TEXT	Target number of participants 128	unable to find it as reg doesn't track changes. -perhaps means changes can't be made?	One hundred nine adolescents with borderline traits. Initially, 133 adolescents were referred for ERT, and 109 adolescents were randomized to one of the two conditions.	14.84% decrease. ***trial registry does not track changes	A strength of this study is the low dropout rate in the assessment: 91% participated in the second assessment and 76% in the third assessment.	UNKNOWN. Trial reg does not have info. Accepted September 13, 2012. Unable to determine.	Primary outcome measure(s) Primary outcome measures at baseline, directly after the training and at six months follow-up: 1. Severity of Borderline Personality symptoms (Borderline Personality Disorder Severity Index for adolescents, fourth version [BPDSI-IV-adolescents], semi-structured interview) measuring the current severity and frequency of the DSM-IV BPD manifestations 2. Life Problems Inve…	The total scale (The BPDSI) (range = 0–90) and the subscale Affective Instability (range = 0–10) were used as the primary outcome measurements.	Yes					Yes. LPI, questionnaire	No	Accepted September 13, 2012. Unable to determine.	No. Significant improvement in emotional dysregulaton- measured by LPI			This research received support from the Netherlands Organization for Health Research and Development (Zon-Mw) grant 10-000-2030 (H.M.S.). PUBLIC FUNDING
The Journal of Clinical Psychiatry		Eszopiclone for the Treatment of Posttraumatic Stress Disorder and Associated Insomnia: A Randomized, Double-Blind, Placebo-Controlled Trial	Mark H. Pollack, MD; Elizabeth A. Hoge, MD; John J. Worthington, MD; Samantha J. Moshier, BA; Rachel S. Wechsler, BA; Mina Brandes, MD; and Naomi M. Simon, MD	http://clinicaltrials.gov/ct2/show/NCT00120250	First Received Date ICMJE July 7, 2005 Last Updated Date July 21, 2011 Start Date ICMJE June 2005. Article says april 2006 TRIAL REG IN TEXT	Enrollment ICMJE 27	Expected enrollment 60	Twenty-four patients with PTSD by DSM-IV criteria and sleep disturbance. Of the 27 subjects initially randomized, 2 dropped out after baseline without subsequent evaluation (1 each assigned to eszopiclone and placebo) and 1 discontinued within the first week because of unwillingness to monitor sleep (assigned to placebo)	55% decrease	Of the 27 subjects initially randomized, 2 dropped out after baseline without subsequent evaluation (1 each assigned to eszopiclone and placebo) and 1 discontinued within the first week because of unwillingness to monitor sleep (assigned to placebo)	no	Current Primary Outcome Measures ICMJE (submitted: December 14, 2007) Sleep latency [ Time Frame: 8 weeks ] [ Designated as safety issue: No ] Total sleep time [ Time Frame: 8 weeks ] [ Designated as safety issue: No ] Original Primary Outcome Measures ICMJE (submitted: July 7, 2005) Sleep latency Total sleep time	The primary outcome measures were changes in scores on the Short PTSD Rating Interview (SPRINT) and the Pittsburgh Sleep Quality Index (PSQI)	yes	Yes x1	Yes (x2)				no	no. Submitted august 11 2009	Yes			Sponsor: Massachusetts General Hospital/ Public funding
The Journal of Clinical Psychiatry	73(5)	Evaluation of the Glycine Transporter Inhibitor Org 25935 as Augmentation to Cognitive-Behavioral Therapy for Panic Disorder: A Multicenter, Randomized, Double-Blind, Placebo-Controlled Trial	Kari R. Nations, PhD; Jasper A. J. Smits, PhD; David F. Tolin, PhD; Barbara O. Rothbaum, PhD; Stefan G. Hofmann, PhD; Candyce D. Tart, MA; Allen Lee, PhD; Jacques Schipper, PhD; Magnus Sjogren, MD, PhD; Dixi Xue, PhD; Armin Szegedi, MD, PhD; and Michael W. Otto, PhD	http://clinicaltrials.gov/ct2/show/NCT00725725?term=NCT00725725&rank=1	First Received Date ICMJE July 28, 2008 Last Updated Date January 30, 2013 Start Date ICMJE July 2008 TRIAL REG IN TEXT	Enrollment ICMJE 40	Enrollment 60 (Anticipated)	patients diagnosed (DSM-IV) with panic disorder with or without agoraphobia (N = 40)	33.33% decrease	101 provided consent and were screened. 55 of these were screen failures. 46 entered the trial and were randomized.	No. Submitted: April 19, 2011. Not changed at all	Current Primary Outcome Measures ICMJE (submitted: July 29, 2008) Panic Disorder Severity Scale [ Time Frame: Screening, Week 4, End of Treatment, 30-day Follow-up ] [ Designated as safety issue: No ] Original Primary Outcome Measures ICMJE Same as current	The primary endpoint was symptomatic change as measured by the Panic Disorder Severity Scale (PDSS) 1 week following the last CBT session	No						Yes	No. Submitted: April 19, 2011	n/a	no		Sponsor: Merck Sharp & Dohme Corp. Pharma funding
The Journal of Clinical Psychiatry	70(3)	Evidence for Efficacy and Tolerability of Vilazodone in the Treatment of Major Depressive Disorder: A Randomized, Double-Blind, Placebo-Controlled Trial	Karl Rickels; Maria Athanasiou; Donald S. Robinson; Michael Gibertini; Heidi Whalen; and Carol R. Reed	http://www.clinicaltrials.gov/ct2/show/NCT00285376?term=nct00285376&rank=1	First Received Date ICMJE January 31, 2006 Last Updated Date February 12, 2008 Start Date ICMJE February 2006 TRIAL REG IN TEXT	Enrollment ICMJE 410	Expected enrollment 408	of the 410 randomly assigned participants, 198 recieving vilazodone and 199 recieving placebo were included in the ITT population.	0.49% increase	561 screened and 410 randomly assigned.	Yes. Submitted august 23rd, 2008	Current Primary Outcome Measures ICMJE (submitted: February 12, 2008) MADRS [ Time Frame: 8 weeks ] [ Designated as safety issue: No ] Original Primary Outcome Measures ICMJE Not Provided. Current Secondary Outcome Measures ICMJE (submitted: February 12, 2008) HAM-D [ Time Frame: 8 weeks ] [ Designated as safety issue: No ] CGI [ Time Frame: 8 weeks ] [ Designated as safety issue: N	efficacy was assessed by mean change from baseline to week 8 on the montgomery-asberg depression rating scale (MADRS) and the HAM-D and hamilton rating scale for anxiety.	yes				yes		no	Yes. Submitted august 23rd, 2008	yes			Sponsor: Genaissance Pharmaceuticals. Pharma funding
Biological Psychiatry	Volume 72, Issue 11	Extended-Release Mixed Amphetamine Salts and Topiramate for Cocaine Dependence: A Randomized Controlled Trial	John J. Mariani, Martina Pavlicova, Adam Bisaga, Edward V. Nunes, Daniel J. Brooks, and Frances R. Levin	http://clinicaltrial.gov/ct2/results?term=NCT00421603&Search=Search	Start Date: February 2007 First received: January 10, 2007 Last updated: January 23, 2013 Last verified: January 2013. TRIAL REG IN TEXT	Enrollment: 81	Expected enrollment 120	Seven hundred and thirty-five participants were screened and 81 participants were randomized between MAS-ER and topiramate (n = 39; 48.1%) and placebo (n = 42; 51.9%). Recruitment began in January of 2007, and all follow-up was completed in May 2010.	32.5% decrease	Trial enrollment was ended when resources to conduct the trial were depleted.	Yes. Received Feb 25, 2012. Discrepencies with POM before change. Changed to match	Current Primary Outcome Measures ICMJE (submitted: January 23, 2013) Three Weeks of Continuous Cocaine Abstinence as Measured by Urine Toxicology and Self Report [ Time Frame: 3 weeks of abstinence during 14 weeks of trial or for length of participation ] [ Designated as safety issue: No ] Cocaine use was assessed by using urine toxicology confirmed self-report. Self-reported cocaine use data was…	The primary outcome was the proportion of individuals who achieved 3 consecutive weeks of abstinence as measured by urine toxicology confirmed self-report	yes	yes					No	Yes. Received Feb 25, 2012. Discrepencies with POM before change. Changed to match	Unable to determine			This research was supported by National Institute on Drug Abuse Grant Nos. R01 DA022217 (Dr. Levin), K23 DA021209 (Dr. Mariani), K24 029647 (Dr. Levin), and K24 DA022412 (Dr. Nunes). Dr. Mariani had full access to all of the data of the study and takes full responsibility for the integrity of the data and for the accuracy of the data analysis. Publicly funded
The Journal of Clinical Psychiatry	71(12)	Impact of Attention-Deficit/Hyperactivity Disorder (ADHD) Treatment on Smoking Cessation Intervention in ADHD Smokers: A Randomized, Double-Blind, Placebo-Controlled Trial	Theresa M. Winhusen, PhD; Eugene C. Somoza, MD, PhD; Gregory S. Brigham, PhD; David S. Liu, MD; Carla A. Green, PhD, MPH; Lirio S. Covey, PhD; Ivana T. Croghan, PhD; Lenard A. Adler, MD; Roger D. Weiss, MD; Jeffrey D. Leimberger, PhD; Daniel F. Lewis, BA; and Emily M. Dorer, BS	http://www.clinicaltrials.gov/ct2/show/NCT00253747?term=NCT00253747&rank=1	First Received Date ICMJE November 13, 2005 Last Updated Date August 17, 2012 Start Date ICMJE November 2005 TRIAL REG IN TEXT	Enrollment ICMJE 255	Expected enrollment 252	3865 pre-screened, 750 consented and screened, 255 randomised between active and placebo treatments.	1.19% increase		Yes. Submitted: January 30, 2009. Discrepencies between POM after update. Much more specific and timeframe added after update- post publication sent	Current Primary Outcome Measures ICMJE (submitted: August 17, 2012) Prolonged Abstinence [ Time Frame: Weeks 7-10 ] [ Designated as safety issue: No ] The smoking quit date was considered the first day of the O-MPH/P-Stnd Smoking Tx phase, which lasted for 6 weeks or more precisely 42 days (i.e., approximately weeks 5-10). The grace period was the first two weeks (i.e., days 1-14) with the remain…	the primary outcome measure was prolonged ansitnence defined as a self report of tobacco absitnence without treatment failure (defined as smoking each day for 7 consecutive days or having smoked at least 1 day of each week in 2 consecutive weeks) during study weekd 7-10; the selection of a 4 week period os consistent with US food and drug administration (FDA) standards for approving smoking cessa…	No						Yes	Yes. Submitted: January 30, 2009. Discrepencies between POM after update. Much more specific and timeframe added after update- post publication sent	n/a	yes		Funding/Support: This study was supported by the following grants from the National Institute on Drug Abuse: U10-DA015831 and K24 DA022288 to Harvard University (Dr Weiss); U10-DA013035 to New York State Psychiatric Institute (Dr. Nunes); U10-DA013046 to New York University (Dr. Rotrosen); U10-DA013036 to Oregon Health and Science University (Dr. McCarty); U10-DA013732 to the University of Cincin…
The Journal of Clinical Psychiatry	74(7)	Lisdexamfetamine Dimesylate in Adults With Attention-Deficit/ Hyperactivity Disorder Who Report Clinically Significant Impairment in Executive Function: Results From a Randomized, Double-Blind, Placebo-Controlled Study	Adler LA, Dirks B, Deas PF, Raychaudhuri A, Dauphin MR, Lasser RA, Weisler RH.	http://www.clinicaltrials.gov/ct2/show/NCT01101022?term=nct01101022&rank=1	First Received Date ICMJE April 7, 2010 Last Updated Date February 16, 2012 Start Date ICMJE May 2010 TRIAL REG IN TEXT	Enrollment ICMJE 161	Enrollment 160 (Anticipated)	treatment drug (n=80) or placebo (n=81)	0.63% increase	161 enrolled and randomized - 80 to treatment and 81 to placebo	No. Submitted: August 30, 2012	Current Primary Outcome Measures ICMJE (submitted: January 9, 2012) Change From Baseline in Subject-reported Behavior Rating Inventory of Executive Function - Adult Version Global Executive Composite T-score (BRIEF-A GEC T) at up to 10 Weeks [ Time Frame: Baseline and up to 10 weeks ] [ Designated as safety issue: No ] BRIEF-A Global Executive Composite assesses behavioral aspects of executive fu…	the present study was designed to assess the primary efficacy end point, which was change from baseline at week 10 or early termination, for the self reported BRIEF-A GEC T score.	No						Yes	No. Submitted: August 30, 2012	n/a	yes		Sponsor: Shire. Pharma funding
The American Journal of Psychiatry	VOL. 170, No. 1	Lithium Treatment Moderate-Dose Use Study (LiTMUS) for Bipolar Disorder: A Randomized Comparative Effectiveness Trial of Optimized Personalized Treatment With and Without Lithium	Andrew A. Nierenberg, M.D.; Edward S. Friedman, M.D.; Charles L. Bowden, M.D.; Louisa G. Sylvia, Ph.D.; Michael E. Thase, M.D.; Terence Ketter, M.D.; Michael J. Ostacher, M.D., M.P.H.; Andrew C. Leon, Ph.D.; Noreen Reilly-Harrington, Ph.D.; Dan V. Iosifescu, M.D.; Michael Pencina, Ph.D.; Joanne B. Severe, M.S.; Joseph R. Calabrese, M.D.	http://www.clinicaltrials.gov/ct2/show/NCT00667745?term=NCT00667745.&rank=1	First Received Date ICMJE April 24, 2008 Last Updated Date May 29, 2012 Start Date ICMJE April 2008. TRIAL REG IN TEXT	Enrollment ICMJE 283	Enrollment 264 (Anticipated)	A total of 283 participants were enrolled	7.20% increase	However, to be conservative, power analyses assumed 125 participants in each treatment group and determined that power would exceed 80% for each primary hypothesis. As some sites exceeded the two patients per month projection, the actual total number of participants was 283	No. Received June 6, 2012	Current Primary Outcome Measures ICMJE (submitted: May 12, 2009) Overall improvement in bipolar illness severity as measured by Clinical Global Impression for Bipolar Disorder Severity (CGI-BP-S) score [ Time Frame: Measured over 6 months ] [ Designated as safety issue: No ] Number of necessary medication adjustments [ Time Frame: Measured over 6 months ] [ Designated as safety issue: No ] Origin…	The primary outcome measures were the Clinical Global Impression Scale for Bipolar Disorder–Severity (CGI-BP-S) and “necessary clinical adjustments” (medication adjustments per month)	No						Yes	No. Received June 6, 2012	n/a	no		National Institute of Mental Health (NIMH). Public funding
The Journal of Clinical Psychiatry	72(1)	L-Theanine Relieves Positive, Activation, and Anxiety Symptoms in Patients With Schizophrenia and Schizoaffective Disorder: An 8-Week, Randomized, Double-Blind, Placebo-Controlled, 2-Center Study	Michael S. Ritsner; Chanoch Miodownik; Yael Ratner; Tatyana Shleifer; Maria Mar; Leonid Pintov; and Vladimir Lerner	http://www.clinicaltrials.gov/ct2/show/NCT00372151?term=nct00372151&rank=1	First Received Date ICMJE September 5, 2006 Last Updated Date December 15, 2008 Start Date ICMJE October 2006. TRIAL REG IN TEXT	Enrollment ICMJE 60	Expected enrollment 60	67 patients with schizophrenia or schizoaffective disorder	11.67% increase	From february 2006 to october 2008, 67 patients with schizophrenia or schizoaffective disorde were consecutivly recruited among the inpatient and outpatient services of 2 large state referral hospitals. Of all screened subjects, 7 patients did not enter the study; 2 subjects were excluded due to comorbidity with substance abuse, and 5 patients declined to participate. Sixty patients were randomiz…	No	Current Primary Outcome Measures ICMJE (submitted: May 20, 2008) The Clinical Global Impression Scale [ Time Frame: every two weeks ] [ Designated as safety issue: No ] The Positive and Negative Syndrome Scale [ Time Frame: every two weeks ] [ Designated as safety issue: No ] The Scale for the Assessment of Negative Symptoms [ Time Frame: every two weeks ] [ Designated as safety issue: No] The Ca…	The primary rating tools were the Clinical Global Impressions-Severity of Illness Survey (CGI-S), the PANSS, the calgary depression rating scale for Schizophrenia (CDSS) and the Hamilton Anxiety rating scale (HARS).	Yes	Yes. the scale of assessment of negative symptoms				Yes. CANTAB	no	No. Submitted may 2, 2009.	Yes. Moved because no statistically significant difference found on CANTAB measue between conditions. CHECKED AND CORRECT			Sha’ar Menashe Mental Health Center Collaborators: Stanley Medical Research Institute Beersheva Mental Health Center PRIVATE FUNDING
The Journal of Clinical Psychiatry	73(7)	Maintenance of Efficacy of Lisdexamfetamine Dimesylate in Adults With Attention-Deficit/Hyperactivity Disorder: Randomized Withdrawal Design	Matthew Brams, MD; Richard Weisler, MD; Robert L. Findling, MD, MBA; Maria Gasior, MD, PhD; Mohamed Hamdani, MS; M. Celeste Ferreira-Cornwell, PhD; and Liza Squires, MD	http://clinicaltrials.gov/ct2/show/NCT00877487?term=NCT00877487&rank=1	First Received Date ICMJE March 19, 2009 Last Updated Date July 31, 2012 Start Date ICMJE April 2009 TRIAL REG IN TEXT	Enrollment ICMJE 123	Enrollment 163 (Anticipated)	A total of 116 participants were randomized (lisdexamfetamine dimesylate n=56; placebo n=60)	28.83% decrease		No. Submitted: September 28, 2011	Current Primary Outcome Measures ICMJE (submitted: July 6, 2011) Percent of Treatment Failures at up to 6 Weeks [ Time Frame: Up to 6 weeks ] [ Designated as safety issue: No ] Treatment failure defined as > or equal to 50% increase in the ADHD-RS with adult prompts total score and a > or equal to 2 point increase in the CGI-S score. Original Primary Outcome Measures ICMJE (submitted: April 6, 20…	The primary outcome was the proportion of participants having symptom relapse (≥50% increase in ADHD-RS-IV score and ≥2 rating-point increase in CGI-S score)	No						Yes	No. Submitted: September 28, 2011	n/a	yes		Sponsor: Shire. Pharma funding
Journal of the American Academy of Child & Adolescent Psychiatry	Volume 51, Issue 12	Mentalization-Based Treatment for Self-Harm in Adolescents: A Randomized ControlledTrial	Trudie I. Rossouw & Peter Fonagy	http://www.controlled-trials.com/ISRCTN95266816	Anticipated start date 14/01/2008 Anticipated end date 31/12/2010. Date applied 29/10/2007. TRIAL REG IN TEXT	Target number of participants 60 for the RCT	unable to find it as reg doesn't track changes. -perhaps means changes can't be made?	A total of 80 adolescents (85% female) consecutively presenting to mental health services with self-harm and comorbid depression	33.33% increase. ***Trial reg does not track changes		UNKNOWN. Trial reg does not have info. Accepted September 24, 2012. Unable to determine?	Primary outcome measure(s) The assessment battery will consist of the following assessments for the identified adolescent: 1. Mood and Feelings Questionnaire (MFQ) 2. Millon Adolescent Clinical Inventory (MACI) 3. Childhood Inventory of Diagnostic and Statistical Manual of Mental Disorders - Fourth Edition (DSM-IV) Borderline Personality Disorder (CI-BPD) 4. The Reading the Mind in the Eyes Test …	The primary outcome was self-harm assessed by self-report at baseline and every 3 months until 12 months after randomization, using the self-harm scale of the Risk-Taking and Self-Harm Inventory (RTSHI). Secondary outcomes included symptoms of BPD, risk taking, and depression	Yes	Yes. Many instances				Yes. Multiple instances. MFQ & CI-BPD to name a few	No	Accepted September 24, 2012. Unable to determine?	No. MFQ statistically significant.			Sponsor North East London Mental Health Trust (NELMHT) (UK). Public funding- part of the NHS. Public funding
Journal of the American Academy of Child & Adolescent Psychiatry	Volume 52, Issue 3	N-Acetylcysteine in the Treatment of Pediatric Trichotillomania: A Randomized, Double-Blind, Placebo-Controlled Add-On Trial	Michael H. Bloch, Kaitlyn E. Panza, Jon E. Grant, Christopher Pittenger, James F. Leckman,	http://clinicaltrials.gov/ct2/show/record/NCT00993265?term=NCT00993265&rank=1	First Received Date ICMJE October 9, 2009 Last Updated Date October 3, 2012 Start Date ICMJE October 2009 TRIAL REG IN TEXT	Estimated Enrollment ICMJE 34	Enrollment 34 (Anticipated)	A total of 39 children and adolescents aged 8 to 17 years with pediatric trichotillomania. 103 screened, 41 declined particpation, 23 didnt meet includion criteria and 39 randomised.	17.71% increase	Two children were discontinued from the protocol at week 4 after necessitating a change in concomitant medications. One subject was discontinued at week 6 after she stopped taking the study medication because of lack of efficacy.	No. Accepted December 26, 2012. No updates to POM at all	Current Primary Outcome Measures ICMJE (submitted: October 9, 2009) Massachusetts General Hospital Hair pulling Scale [ Time Frame: 0,1,2,3,4,6,8,10,12 weeks ] [ Designated as safety issue: No ]	Our primary outcome was change in severity of hairpulling as measured by the Massachusetts General Hospital–Hairpulling Scale (MGH-HPS)	No						Yes	No. Accepted December 26, 2012. Unable to determine?	n/a	No		NIHM and NIH. Public funding
The American Journal of Psychiatry	VOL. 169, No. 5	Naltrexone Implant for the Treatment of Polydrug Dependence: A Randomized Controlled Trial	Jari Tiihonen, M.D., Ph.D.; Evgeny Krupitsky, M.D., Ph.D.; Elena Verbitskaya, Ph.D.; Elena Blokhina, M.D., Ph.D.; Olga Mamontova, M.D.; Jaana Föhr, M.D.; Pekka Tuomola, M.D., Ph.D.; Kimmo Kuoppasalmi, M.D., Ph.D.; Vesa Kiviniemi, Ph.D.; Edwin Zwartau, M.D., Ph.D.	http://www.controlled-trials.com/ISRCTN88905555/ISRCTN88905555	Anticipated start date 01/03/2008 Anticipated end date 28/02/2011 Date applied 25/10/2007 Last edited 22/12/2009 TRIAL REG IN TEXT	Target number of participants 100 patients	unable to find it as reg doesn't track changes. -perhaps means changes can't be made?	100 heroin- and amphetamine-dependent outpatients	0% *journal does not track changes.	It says that there is a CONSORT flow chart in the online data supplement with the online article but I can;t find it. However, it does say that all drop outs and reasons for includion are in there	UNKNOWN. Trial reg does not hold this info. Received July 27 , 2011	Primary outcome measure(s) Current information as of 22/12/2009: 1. Retention in the study 2. The proportion of urine samples, which are free of both amphetamine and opioids ("totally clean") during the follow-up. Missing samples are considered as amphetamine and opioid positive samples. 3. Improvement in Clinical Global Impression (CGI) during the follow-up Initial information at time of registr…	The primary outcomes assessed were retention in the study, proportion of urine samples that were free of both amphetamine and opioids during the treatment (missing samples were considered positive for both drug classes), and improvement on the CGI during treatment.	No						Yes	No. Received July 27 , 2011	n/a	yes		Funded by the Finnish Ministry of Health and Social Affairs, the Finnish National Institute for Health and Welfare, and the Academy of Finland. The funders were not involved in the conduct of the study or in collection, management, analysis or interpretation of the data. PUBLIC funding
The Journal of Clinical Psychiatry	70(11)	Olanzapine-Divalproex Combination Versus Divalproex Monotherapy in the Treatment of Bipolar Mixed Episodes: A Double-Blind, Placebo-Controlled Study	John P. Houston, MD, PhD; Mauricio Tohen, MD; Elisabeth K. Degenhardt, MSN; Hassan H. Jamal, MSc; Lin L. L. Liu, PhD; and Terence A. Ketter, MD	http://www.clinicaltrials.gov/ct2/show/NCT00402324?term=NCT00402324&rank=1	First Received Date ICMJE November 17, 2006 Last Updated Date May 28, 2009 Start Date ICMJE December 2006. TRIAL REG IN TEXT	Enrollment ICMJE 202	Expected enrollment 200	Two hundred two adults, aged 18 to 60 years, who met DSM-IV-TR criteria for bipolar disorder with a current mixed episode. 446 were screened, 244 discontinued, leaving 202 participants to be randomized.	1% increase		Yes. Submitted: November 24, 2008. Added timeframe with updated POM. Discrepencies	Current Primary Outcome Measures ICMJE (submitted: April 3, 2009) Mean Change in Young Mania Rating Scale (YMRS) Scores From Baseline to Endpoint. [ Time Frame: Baseline to endpoint (6 weeks) ] [ Designated as safety issue: No ] Mean Change in Hamilton Depression Rating Scale-21 (HAMD) Scores From Baseline to Endpoint. [ Time Frame: Baseline to endpoint (6 weeks) ] [ Designated as safety issue: N…	Comparisons included changes in both HDRS-21 and YMRS (primary outcome measure)	No						Yes	Yes. Submitted: November 24, 2008. Added timeframe with updated POM. Discrepencies	n/a	yes		Sponsor: Eli Lilly and Company. Pharma funding
The Journal of Clinical Psychiatry	73(7)	Opposing Breathing Therapies for Panic Disorder: A Randomized Controlled Trial of Lowering vs Raising End-Tidal Pco2	Sunyoung Kim, PhD; Eileen Wollburg, PhD; and Walton T. Roth, MD	http://clinicaltrials.gov/ct2/show/NCT00183521?term=NCT00183521&rank=1	First Received Date ICMJE September 13, 2005 Last Updated Date November 30, 2011 Start Date ICMJE March 2005. The study was conducted from September 2005 through November 2009. TRIAL REG IN TEXT	Enrollment ICMJE 136	Expected enrollment 100	74 consecutive patients with DSM-IV–diagnosed panic disorder and 30 non anxious controlls. 104 total	4% increase	This study included 74 participants with panic disorder and 30 nonanxious controlls. A total of 369 people expressed interest. 74 were allocated to treatmeent (212 did not meet diagnostic or includion criteria. 83 refused to participate).	Yes.	Current Primary Outcome Measures ICMJE (submitted: December 7, 2007) Breathing regulation [ Time Frame: Measured at Month 6 after completion of therapy ] [ Designated as safety issue: No ] Original Primary Outcome Measures ICMJE (submitted: September 13, 2005) Breathing regulation	Panic Disorder Severity Scale as a primary outcome measure	Yes		Yes				No	No. Submitted: April 13, 2011	Yes			Stanford University Collaborator: National Institute of Mental Health (NIMH) Public funding
The Journal of Clinical Psychiatry	73(7)	Randomized Controlled Study of the Histamine H3 Inverse Agonist MK-0249 in Adult Attention-Deficit/Hyperactivity Disorder	W. Joseph Herring, MD, PhD; Timothy E. Wilens, MD; Lenard A. Adler, MD; Christine Baranak, MS; Kenneth Liu, PhD; Duane B. Snavely, MA; Christopher R. Lines, PhD; and David Michelson, MD	http://clinicaltrials.gov/ct2/show/NCT00475735?term=NCT00475735&rank=1	First Received Date ICMJE May 17, 2007 Last Updated Date January 24, 2011 Start Date ICMJE July 2007 TRIAL REG IN TEXT	Enrollment ICMJE 72	Enrollment 60 (Anticipated)- wasn't added till 7 months after it was first recieved. 19 dec 2007.	72 men and women aged ≥ 18 to ≤ 55 years who met DSM-IV criteria for ADHD of either inattentive or combined subtype and who had a chronic course of behavior disorder	20% increase. ***participant number only added retrospectivley- after start date.	102 screened, 30 screening failures, leaving 72 participants that were randomized	Yes	Current Primary Outcome Measures ICMJE (submitted: November 11, 2010) Mean Change From Baseline in the Adult Attention Deficit Hyperactivity Disorder Investigator Symptom Rating Scale (AISRS) Total Score After 4 Weeks of Treatment [ Time Frame: after 4 weeks of treatment ] [ Designated as safety issue: No ] The AISRS total score consists of 18 items from the original Attention Deficit Hyperactivi…	Primary efficacy was assessed by the mean change from baseline in the Adult ADHD Investigator Symptom Rating Scale (AISRS) total score after 4 weeks of treatment	No						Yes	No. Submitted: May 26, 2011	n/a	yes		Sponsor: Merck Sharp & Dohme Corp. Pharma funding
JAMA Psychiatry/ Archives of General Psychiatry	Vol 69, No. 2	Randomized Trial to Evaluate the Efficacy of Cognitive Therapy for Low-Functioning Patients With Schizophrenia	Paul M. Grant, PhD; Gloria A. Huh, MSEd; Dimitri Perivoliotis, PhD; Neal M. Stolar, MD, PhD; Aaron T. Beck, MD	http://clinicaltrials.gov/ct2/show/record/NCT00350883	First Received Date ICMJE July 7, 2006 Last Updated Date May 2, 2012 Start Date ICMJE July 2006. TRIAL REG IN TEXT	Enrollment ICMJE 61	Expected enrollment 30	60 low-functioning, neurocognitively impaired patients with schizophrenia. With a sample size of 60, expected dropout rate of 20%, 2-sidedα = .05, and within-subject correlation of 0.5, we determined that the study would have 80% power to detect a true treatment difference in the rate of change of functioning of 0.5 SD. 60 individuals were entered into the study, with 31 randomly assigned to CT w…	3.33% increase	trial was completed by 27 of the 31 participants (87.1%) in the CT group (1 died [hypertension] and 3 withdrew [refused treatment]) and by 24 of the 29 participants (82.8%) in the ST group (5 withdrew [2 moved away, 3 refused to continue participation]).	Yes. Submitted for Publication: May 17, 2011. Discrepencies before POM change. Changed to match.	Current Primary Outcome Measures ICMJE (submitted: May 2, 2012) Global Assessment Scale [ Time Frame: baseline, 6 month, 12 month, 18 month, 24 month ] [ Designated as safety issue: No ] Original Primary Outcome Measures ICMJE (submitted: July 7, 2006) Global Assessment Scale Scale for the Assessment of Negative Symptoms Strauss-Carpenter Levels of Function Quality of Life Scale, Abbreviated	The primary outcome measure was the Global Assessment Scale score at 18 months after randomization. The secondary outcomes were scores on the Scale for the Assessment of Negative Symptoms and the Scale for the Assessment of Positive Symptoms at 18 months after randomization.	Yes			Yes			no	Yes. Submitted for Publication: May 17, 2011. Discrepencies before POM change. Changed to match.	Yes. Significant result found at 18 months. No need to continue? CHECKED AND CORRECT			This work was supported by a Distinguished Investigator Award from the National Alliance for Research on Schizophrenia and Depression (Dr Beck) and by grants from the Heinz Foundation and the Barbara and Henry Jordan Foundation. PRIVATE FUNDING
Biological Psychiatry	Volume 67, Issue 2	Safety and Efficacy of Repeated-Dose Intravenous Ketamine for Treatment-Resistant Depression	Marije aan het Rot, Katherine A. Collins, James W. Murrough, Andrew M. Perez, David L. Reich, Dennis S. Charney, and Sanjay J. Mathew	http://clinicaltrials.gov/show/NCT00548964	First Received Date ICMJE October 24, 2007 Last Updated Date December 30, 2011 Start Date ICMJE October 2007 Estimated Primary Completion Date October 2014 (final data collection date for primary outcome measure). TRIAL REG IN TEXT	Estimated Enrollment ICMJE 40	Enrollment 10 (Anticipated)	Thirteen individuals consented to participate in the current study. 1 excluded for cocaine use, 2 withdrwe consent, leaving 10 patients. 10 patients were given first infusion of ketamine- aka were in study from start.	0% change		Yes. Received Jul 15, 2009. Discrepencies with timeframe before the POM change. Changed to match.	Current Primary Outcome Measures ICMJE (submitted: June 14, 2013) Montgomery Asberg Depression Rating Scale [ Time Frame: one week ] [ Designated as safety issue: No ] Original Primary Outcome Measures ICMJE (submitted: October 24, 2007) Montgomery Asberg Depression Rating Scale [ Time Frame: six months ]	The primary efficacy measure was change from baseline in the Montgomery-Åsberg Depression Rating Scale (MADRS) score.	yes			yes			no	Yes. Received Jul 15, 2009. Discrepencies with timeframe before the POM change. Changed to match.	unable to determine			This study was supported by a 2007 National Alliance for Research on Schizophrenia and Depression (NARSAD) Distinguished Investigator Award granted to Dr. Charney and by Grant MO1-RR-0071 from the National Center for Research Resources. Both PRIVATE and PUBLIC funding
The Journal of Clinical Psychiatry	71(8)	Short-Term Efficacy and Safety of Desvenlafaxine in a Randomized, Placebo-Controlled Study of Perimenopausal and Postmenopausal Women With Major Depressive Disorder	Susan G. Kornstein, MD; Qin Jiang, MS; Sujana Reddy, MD; Jeff J. Musgnung, MS; and Christine J. Guico-Pabia, MD, MBA, MPH	http://clinicaltrials.gov/ct2/show/NCT00369343?term=NCT00369343&rank=1	First Received Date ICMJE August 25, 2006 Last Updated Date April 9, 2012 Start Date ICMJE September 2006 TRIAL REG IN TEXT	Enrollment ICMJE 381	Expected enrollment 345	387 depressed perimenopausal and postmenopausal women	12.17% increase		no. Submitted: February 1, 2010. Updated but not changed	Current Primary Outcome Measures ICMJE (submitted: April 9, 2012) Change in Hamilton Psychiatric Rating Scale for Depression (HAM-D17) Score From Baseline to Week 8. [ Time Frame: Baseline to 8 weeks ] [ Designated as safety issue: No ] HAM-D17 is a standardized, clinician-administered rating scale that assesses 17 items characteristically associated with major depression. Items are scored on a 0…	The primary efficacy variable was change from baseline in 17-item Hamilton Depression Rating Scale (HDRS17) total score, analyzed using a mixed-effects model for repeated-measures analysis	no						Yes.	Yes. Submitted: February 1, 2010. Updated but not changed	n/a	no		Sponsor: Wyeth is now a wholly owned subsidiary of Pfizer. Pharma funding
JAMA Psychiatry/ Archives of General Psychiatry	Vol 69, No. 2	Subcallosal Cingulate Deep Brain Stimulation for Treatment-Resistant Unipolar and Bipolar Depression	Paul E. Holtzheimer, MD; Mary E. Kelley, PhD; Robert E. Gross, MD, PhD; Megan M. Filkowski, BA; Steven J. Garlow, MD, PhD; Andrea Barrocas, MA; Dylan Wint, MD; Margaret C. Craighead, BA; Julie Kozarsky, BA; Ronald Chismar, RN; Jared L. Moreines, BS; Klaus Mewes, PhD; Patricio Riva Posse, MD; David A. Gutman, MD, PhD; Helen S. Mayberg	http://clinicaltrials.gov/ct2/show/record/NCT00367003	First Received Date ICMJE August 18, 2006 Last Updated Date October 22, 2012 Start Date ICMJE September 2006. TRIAL REG IN TEXT	Estimated Enrollment ICMJE 20	Expected enrollment 20	Ten patients with MDD and 7 with BP were enrolled from a total of 323 patients screened. A total of 1091 individuals inquired about participation; 323 of these completed a telephone screen, 194 were asked to submit medical records, and 39 were screened in person. Seventeen patients underwent DBS surgery	0		No. Submitted for Publication: May 5, 2011	Current Primary Outcome Measures ICMJE (submitted: June 24, 2008) decrease in Hamilton Depression Rating Scale-24 score of at least 50% at 6 months open treatment [ Time Frame: 6 months ] [ Designated as safety issue: No ] Original Primary Outcome Measures ICMJE (submitted: August 18, 2006) decrease in Hamilton Depression Rating Scale-24 score of less than or equal to 50% at 6 months open treatme…	Change in depression severity and functioning over time, and response and remission rates after 24 weeks were the primary efficacy end points; secondary efficacy end points were 1 year and 2 years of active stimulation. The primary outcome measure was the longitudinal change in HDRS over time. Rates of remission (defined as an HDRS score<8 at the end point) and response (defined as a≥50% change i…	No						Yes	No. Submitted for Publication: May 5, 2011	n/a	yes		Funding/Support: This study was funded by grants from the Dana Foundation (Dr Mayberg) (Privately funded), Stanley Medical Research Institute (Dr Mayberg) (Privately funded), Woodruff Foundation (Dr Mayberg), Emory Healthcare (Dr Mayberg), and K23 MH077869 (Dr Holtzheimer). Devices were donated by Advanced Neuromodulation Systems/St Jude Medical Neuromodulation. PRIVATELY FUNDED
The Journal of Clinical Psychiatry	71(7)	Telemedicine for Anger Management Therapy in a Rural Population of Combat Veterans With Posttraumatic Stress Disorder: A Randomized Noninferiority Trial	Leslie A. Morland, PsyD; Carolyn J. Greene, PhD; Craig S. Rosen, PhD; David Foy, PhD; Patrick Reilly, PhD; Jay Shore, MD, MPH; Qimei He, PhD; and B. Christopher Frueh, PhD	http://www.clinicaltrials.gov/ct2/show/NCT00122109?term=NCT00122109&rank=1	First Received Date ICMJE July 18, 2005 Last Updated Date April 18, 2013 Start Date ICMJE August 2005 TRIAL REG IN TEXT	Enrollment ICMJE 125	Expected enrollment 180	125 male veterans with PTSD (according to DSM criteria on the Clinician-Administered PTSD Scale) and anger difficulties	30.56% decrease	total of 215 veterans refered to study. 160 consented and completed battery. 35 excluded/declinedd consent before being randomly assigned. Intent to treat sample: 125	no	Current Primary Outcome Measures ICMJE (submitted: May 2, 2008) 1. Anger symptom severity/reduction assessed using standardized scales including the State-Trait Anger Inventory (STAXI) , Novaco Anger Scale (NAS), and the Assault Behavior Scale (ABS) at baseline, mid-treatment and 3 and 6 months follow-up [ Time Frame: Our primary outcome of anger is assessed at baseline, mid-treatment, post-treat…	The primary clinical outcome was reduction of anger difficulties, as measured by the anger expression and trait anger subscales of the State-Trait Anger Expression Inventory-2 (STAXI-2) and by the Novaco Anger Scale total score (NAS-T)	Yes	Yes. ABS					No	No. Submitted: August 11, 2009	Not able to tell			Sponsor: Department of Veterans Affairs. Public funding
The Journal of Clinical Psychiatry	72(8)	The Efficacy of Omega-3 Supplementation for Major Depression: A Randomized Controlled Trial	François Lespérance, MD; Nancy Frasure-Smith, PhD; Elise St-André, MD; Gustavo Turecki, MD, PhD; Paul Lespérance, MD, MSc; and Stephen R. Wisniewski, PhD	http://controlled-trials.com/ISRCTN47431149/ISRCTN47431149	Anticipated start date 17/10/2005 Anticipated end date 05/12/2008 Date applied 09/09/2005 TRIAL REG IN TEXT	Target number of participants 432	unable to find it as reg doesn't track changes. -perhaps means changes can't be made?	Adult outpatients (N = 432) with MDE (Mini-International Neuropsychiatric Interview, version 5.0.0, criteria) lasting at least 4 weeks, including 40.3% taking antidepressants at baseline, were randomly assigned to 8 weeks	0% *journal does not track changes.		Submitted: January 7, 2010. Unable to tell. Info not in trial reg	The 30-item Inventory of Depressive Symptomatology, self-report (IDS-SR), administered at baseline, 1, 2, 4 and 8 weeks.	The primary outcome was the self-report Inventory of Depressive Symptomatology (IDS-SR30); the secondary outcome was the clinician-rated Montgomery-Åsberg Depression Rating Scale (MADRS).	No						Yes	Submitted: January 7, 2010. Unable to tell. Info not in trial reg	n/a	no		University Hospital of Montreal (CHUM) Research Centre (Canada.) Publicly funded.
The Journal of Clinical Psychiatry	70(7)	Varenicline Augmentation in Depressed Smokers: An 8-Week, Open-Label Study	Noah S. Philip, M.D.; Linda L. Carpenter, M.D.; Audrey R. Tyrka, M.D., Ph.D.; Laura B. Whiteley, M.D.; and Lawrence H. Price, M.D.	http://www.clinicaltrials.gov/ct2/show/NCT00525837?term=NCT00525837&rank=1	First Received Date ICMJE September 4, 2007 Last Updated Date June 2, 2011 Start Date ICMJE September 2007. TRIAL REG IN TEXT	Enrollment ICMJE 18	Enrollment 15 (Anticipated)	Eighteen patients (aged 18 to 65 years). Inclusion criteria were (1) primary Axis I depressive disorder (DSM-IV-TR criteria), (2) a stable antidepressant or mood stabilizer regimen, (3) persistent depressive symptoms despite adequate treatment, and (4) current cigarette smoking with nicotine dependence	20% increase	14 completers. 4 discontinued due to side effects.	Yes. Received May 29, 2008. When POM changed, timeframe bacame more specific/changed.	Current Primary Outcome Measures ICMJE (submitted: April 21, 2011) Change in Quick Inventory of Depressive Symptoms, 16 Question Self-report [ Time Frame: Baseline and every 2 weeks until 8 weeks or study endpoint ] [ Designated as safety issue: No ] this is a 16-item self report questionnaire that measures depressive symptoms. Improvement is reported in change in depressive score score ranges fr…	The primary outcome variable was mean change score in depressive symptoms as assessed by the 16-item Quick Inventory of Depressive Symptomatology—Self-Report	No						Yes	Yes. Received May 29, 2008. When POM changed, timeframe bacame more specific/changed.	n/a	no		Sponsor: Butler Hospital Collaborator: Brown University public funding

## Sheet: 61 Retrospectivley Reg Articles
Journal Title	Journal Volume and Issue	Article Title	Authors	Trial Registration	Trial Registration Date	POMs in Trial Registry	POMs in article	Retrospectively registered	Less than 1 month after start date	1-6 months after start date	6 months- 1 year after start date	1 year-5 years after start date	5 years + after start date	Funding Source
JAMA Psychiatry/ Archives of General Psychiatry	70/7	Rapid Improvement of Acute Schizophrenia Symptoms After Intravenous Sodium Nitroprusside A Randomized, Double-blind, Placebo-Controlled Trial	Jaime E. C. Hallak, MD, PhD; Joao Paulo Maia-de-Oliveira, MD; Joao Abrao, MD, PhD; Paulo R. Evora, MD, PhD; Antonio W. Zuardi, MD, PhD; Jose A. S. Crippa, MD, PhD; Paulo Belmonte-de-Abreu, MD; Glen B. Baker, PhD, DSc; Serdar M. Dursun, MD, PhD, FRCPC	http://www.clinicaltrials.gov/ct2/show/NCT01548612?term=NCT01548612&rank=1	First Received Date ICMJE February 13, 2012 Last Updated Date March 7, 2012 Start Date ICMJE February 2006. TRIAL REG IN TEXT	Current Primary Outcome Measures ICMJE (submitted: March 7, 2012) Change in BPRS score [ Time Frame: baseline and up to 4 weeks ] [ Designated as safety issue: No ] Brief Psychiatric Rating Scale Change in PANSS negative subscale score [ Time Frame: Every hour for 4 hours, then at +12h, then daily for 7 days, then weekly for 4 weeks ] [ Designated as safety issue: No ] Positive and Negative Syndr…	MAIN OUTCOME MEASURES The 18-item Brief Psychiatric Rating Scale and the negative subscale of the Positive and Negative Syndrome Scale	Yes					Yes	Sponsor: University of Sao Paulo. Public fundung
The Journal of Clinical Psychiatry	73(2)	Risk Factors for Antidepressant-Related Switch to Mania	Marc Valentí, MD; Isabella Pacchiarotti, MD; C. Mar Bonnín, PsyD; Adriane R. Rosa, PhD; Dina Popovic, MD; Alessandra M. A. Nivoli, MD; José Manuel Goikolea, MD; Andrea Murru, MD; Juan Undurraga, MD; Francesc Colom, PsyD, PhD; and Eduard Vieta, MD, PhD	http://clinicaltrials.gov/ct2/show/NCT01503489?term=NCT01503489&rank=1	First Received Date ICMJE December 29, 2011 Last Updated Date January 3, 2012 Start Date ICMJE October 2005 TRIAL REG IN TEXT	Current Primary Outcome Measures ICMJE (submitted: January 3, 2012) Risk for antidepressant-associated switch from depression to hypomania, mania, or mixed episode during the 8 weeks after the introduction of an antidepressant or after increasing the dosage of baseline antidepressant. [ Time Frame: 8 weeks. ] [ Designated as safety issue: Yes ] Bipolar I or II outpatients, current major depressiv…	The primary outcome was the assessment of switch to mania or hypomania within 8 weeks after the introduction or dose increase of an antidepressant.	Yes					Yes	Sponsor: Hospital Clinic of Barcelona. Publicly funded
Biological Psychiatry	Volume 68, Issue 11	A Preliminary Study of D-Cycloserine Augmentation of Cognitive-Behavioral Therapy in Pediatric Obsessive-Compulsive Disorder	Eric A. Storch, Tanya K. Murphy, Wayne K. Goodman, Gary R. Geffken, Adam B. Lewin, Aude Henin, Jamie A. Micco, Susan Sprich, Sabine Wilhelm, Michael Bengtson, and Daniel A. Geller	http://clinicaltrials.gov/ct2/show/record/NCT00864123	Start Date ICMJE January 2008 Primary Completion Date November 2009 (final data collection date for primary outcome measure). First received: March 17, 2009 Last updated: September 14, 2012 Last verified: September 2012. TRIAL REG IN TEXT	Current Primary Outcome Measures ICMJE (submitted: September 14, 2012) Children's Yale-Brown Obsessive-Compulsive Scale (CY-BOCS; Scahill et al., 1997). [ Time Frame: Baseline, Mid-Treatment, Post-treatment ] [ Designated as safety issue: No ] The CY-BOCS is a 10-item semi-structured measure of obsession and compulsion severity over the previous week. This measure served as the primary outcome in…	ADIS, Anxiety Disorders Interview Schedule for DSM-IV; CDI, Children's Depression Inventory; CGI, Clinical Global Impressions-Severity scale; CYBOCS, Children's Yale–Brown Obsessive Compulsive Scale.	Yes				Yes		Sponsor: University of South Florida. Public funding
Biological Psychiatry	Volume 73, Issue 7	Amelioration of Cognitive Control in Depression by Transcranial Direct Current Stimulation.	Larissa Wolkenstein and Christian Plewnia	http://www.clinicaltrials.gov/ct2/show/NCT01652391?term=NCT01652391&rank=1	Study Start Date: July 2010 Study Completion Date: December 2011 Primary Completion Date: June 2011 (Final data collection date for primary outcome measure). First received: July 23, 2012 Last updated: July 25, 2012 Last verified: July 2012. TRIAL REG IN TEXT	Correctness of response [ Time Frame: The primary outcome measure is obtained during the intervention (20min tDCS or sham stimulation). ]	As measures of cognitive control, the means of accuracy (DWMACC) and reaction time (DWMRT) were calculated for the trials with emotional (positive and negative) and neutral distractors	Yes				Yes		Sponsor: University Hospital Tuebingen. Public funding
Biological Psychiatry	Volume 72, Issue 8	Brain-Derived Neurotrophic Factor Levels and Its Val66Met Gene Polymorphism Predict Tardive Dyskinesia Treatment Response to Ginkgo Biloba	Xiang Yang Zhang, Wu-Fang Zhang, Dong-Feng Zhou, Da Chun Chen, Mei Hong Xiu, Hao-Ran Wu, Colin N. Haile, Therese A. Kosten, and Thomas R. Kosten	http://clinicaltrial.gov/ct2/show/NCT00672373?term=NCT00672373&rank=1	Study Start Date: December 2006 Study Completion Date: August 2007. First received: May 2, 2008. Primary Completion Date: May 2007 (Final data collection date for primary outcome measure) Last updated: May 5, 2008 Last verified: May 2008. TRIAL REG FOUND VIA SEARCH	Primary Outcome Measures: Change in the scores of Abnormal Involuntary Movement Scale (AIMS) [ Time Frame: Baseline, 6th and 12th week ] [ Designated as safety issue: No ]	Clinical efficacy was determined using the Abnormal Involuntary Movement Scale (AIMS).	Yes				Yes		Sponsor: Beijing Hui-Long-Guan Hospital Collaborator: Peking University. Public funding
Biological Psychiatry	Volume 69, Issue 5	Can Low-Frequency Repetitive Transcranial Magnetic Stimulation Really Relieve Medication-Resistant Auditory Verbal Hallucinations? Negative Results from a Large Randomized Controlled Trial	Christina W. Slotema, Jan Dirk Blom, Antoin D. de Weijer, Kelly M. Diederen, Rutger Goekoop, Jasper Looijestijn, Kirstin Daalman, Anne-Marije Rijkaart, René S. Kahn, Hans W. Hoek, and Iris E.C. Sommer	http://www.trialregister.nl/trialreg/admin/rctview.asp?TC=2012	DATE REGISTERED NTR 14-sep-2009. PLANNED STARTDATE 1-jan-2008 - PLANNED CLOSINGDATE 31-okt-2011. TRIAL REG IN TEXT	PRIMARY OUTCOME Auditory Hallucination Rating Scale.	The primary outcome measure was the severity of AVH as quantified by the Auditory Hallucination Rating Scale (AHRS)	Yes				Yes		SPONSOR/INITIATOR Parnassia, psycho-medische zorg, University Medical Center Utrecht (UMCU) -FUNDING (SOURCE(S) OF MONETARY OR MATERIAL SUPPORT) ZON-MW, The Netherlands Organization for Health Research and Development, Stichting tot Steun (VCVGZ). Private funding
Biological Psychiatry	Volume 72, Issue 11	Early Intervention May Prevent the Development of Posttraumatic Stress Disorder: A Randomized Pilot Civilian Study with Modified Prolonged Exposure	Barbara Olasov Rothbaum, Megan C. Kearns, Matthew Price, Emily Malcoun, Michael Davis, Kerry J. Ressler, Delia Lang, and Debra Houry	http://clinicaltrial.gov/ct2/show/NCT00895518?term=NCT00895518&rank=1	Start Date: April 2008 First received: May 7, 2009 Last updated: June 13, 2012 Last verified: June 2012. TRIAL REG IN TEXT	PTSD Symptom Scale- I (PSS) [ Time Frame: Measured 4 and 12 weeks post-trauma ] [ Designated as safety issue: No ]	Primary Outome Measures: PSS-I @ week 4 and 12, BDI-II (Beck Depression Inventory-II) and PDS (Posttraumatic Stress Diagnostic Scale) @ baseline and 4 weeks.	Yes				Yes		Sponsor: Emory University Collaborator: National Institute of Mental Health (NIMH) Public funding
Biological Psychiatry	Volume 72, Issue 11	Effects of Ketamine in Treatment-Refractory Obsessive-Compulsive Disorder	Michael H. Bloch, Suzanne Wasylink, Angeli Landeros-Weisenberger, Kaitlyn E. Panza, Eileen Billingslea, James F. Leckman, John H. Krystal, Zubin Bhagwagar, Gerard Sanacora, and Christopher Pittenger	http://clinicaltrial.gov/ct2/show/NCT01349231?term=NCT01349231&rank=1	Start Date: February 2009 First received: April 9, 2011 Last updated: October 3, 2012 Last verified: October 2012. TRIAL REG IN TEXT	OCD Severity [ Time Frame: 1 day, 2 days, 3 days, 5 days, 7 days, 14 days, 21 days and 28 days after ketamine infusion ] [ Designated as safety issue: No ] We will examine change from baseline in the Yale-Brown Obsessive-Compulsive Scale (Y-BOCS) ratings of OCD severity at 1 day, 2 days, 3 days, 5 days, 7 days, 14 days, 21 days and 28 days following infusion.	A treatment response was defined as a 35% or greater reduction in Y-BOCS severity from baseline, as is convention for OCD. We used Wilcoxon rank sum tests to compare: 1) average severity of OCD symptoms (Y-BOCS total score) for the first 3 days after infusion to baseline, 2) average severity of depressive symptoms for the first 3 days after infusion to baseline, and 3) cumulative percentage reduc…	Yes				Yes		Sponsor: National Alliance for Research on Schizophrenia and Depression, NIH grants and Eli Lilly Psychiatric Research fellowship. Private, public and pharma.
Biological Psychiatry	Volume 73, Issue 8	Modafinil Modulates Resting-State Functional Network Connectivity and Cognitive Control in Alcohol-Dependent Patients	Lianne Schmaala, Corresponding author contact information, E-mail the corresponding author, Anna E. Goudriaana, b, Leen Joosc, Anne Maren Krüsea, Geert Domc, d, Wim van den Brinka, Dick J. Veltmana, e	http://www.trialregister.nl/trialreg/admin/rctview.asp?TC=2122	PLANNED STARTDATE 1-jul-2008. DATE REGISTERED NTR 26-nov-2009. TRIAL REG IN TEXT	PRIMARY OUTCOME The main outcome measures are craving ratings, self-report impulsivity, neuropsychological performance (mean reaction time and accuracy) and the fMRI blood oxygen level dependent (BOLD) response. These measures will be evaluated between groups (cocaine/alcohol/control) and within groups (placebo versus medication)	result on a stroop task. The difference in mean reaction time between incongruent and congruent stimuli, referred to as the interference score, was calculated to obtain a measure of cognitive control	Yes				Yes		SPONSOR/INITIATOR Academic Medical Center (AMC), Amsterdam - FUNDING (SOURCE(S) OF MONETARY OR MATERIAL SUPPORT) ZON-MW, The Netherlands Organization for Health Research and Development. Publicly funded
Biological Psychiatry	Volume 73, Issue 6	Reduced Neuronal Activity in Language-Related Regions After Transcranial Magnetic Stimulation Therapy for Auditory Verbal Hallucinations	Jochen Kindler, Philipp Homan, Kay Jann, Andrea Federspiel, Richard Flury, Martinus Hauf, Werner Strik, Thomas Dierks, Daniela Hubl.	ISRCTN61109178	Anticipated start date 15/12/2008 Anticipated end date 31/12/2012. Date applied 29/01/2012. TRIAL REG IN TEXT	Primary outcome measure(s) 1. Psychopathology rates: 1.1. Positive and negative symtpom scale 1.2. Psychotic Symptom Rating Scales (PSYRATS) 1.3. Auditory hallucination rating scale 2. Cerebral blood flow as measured by magnetic resonance arterial spin labeling	To investigate the neurobiological effects of TMS on AVH, we measured cerebral blood flow with pseudo-continuous magnetic resonance-arterial spin labeling 20 ± 6 hours before and after TMS treatment. The psychopathology assessment, consisting of the Positive and Negative Syndrome Scale (22) and the Psychotic Symptom Rating Scale (PsyRats) (23), was performed before the first treatment and 20 ± 6 …	Yes				Yes		Sources of funding Swiss National Fund (Switzerland) (ref 59077). Private funding
Biological Psychiatry	Volume 73, Issue 8	Repetitive Transcranial Magnetic Stimulation of the Dorsolateral Prefrontal Cortex Reduces Nicotine Cue Craving	Xingbao Lia, Corresponding author contact information, E-mail the corresponding author, Karen J. Hartwella, b, Max Owensa, Todd LeMattya, Jeffrey J. Borckardta, Colleen A. Hanlona, Kathleen T. Bradya, b, Mark S. Georgea, b	http://www.clinicaltrials.gov/ct2/show/NCT01690130?term=NCT01690130&rank=1	First Received Date ICMJE September 7, 2012 Last Updated Date September 20, 2012 Start Date ICMJE June 2009. TRIAL REG IN TEXT	Current Primary Outcome Measures ICMJE (submitted: September 20, 2012) the change from baseline in cue nicotine craving rating score [ Time Frame: 10 minutes before rMTS and 10 minutes after rTMS experiment ] [ Designated as safety issue: No ] Seventy highly palatable scenic images, forty neutral control images) and forty cigarette smoking cue images were presented in four blocks. Immediately aft…	The primary measure of cue craving was taken to be the contrast (difference) between smoking cues and neutral cues in the pre- to postexperiment change in subjective craving	Yes				Yes		Sponsor: Medical University of South Carolina and NIH grant. Publicly funded.
Biological Psychiatry	Volume 67, Issue 8	Repetitive Transcranial Magnetic Stimulation Reduces Cue-Induced Food Craving in Bulimic Disorders	Frederique Van den Eynde, Angelica M. Claudino, Andrew Mogg, Linda Horrell, Daniel Stahl, Wagner Ribeiro, Rudolf Uher, Iain Campbell, and Ulrike Schmidt	http://www.controlled-trials.com/ISRCTN95300084	Anticipated start date 01/06/2008 Anticipated end date 01/05/2009. Date applied 26/10/2009 Last edited 18/06/2010 Date ISRCTN assigned 04/11/2009. TRIAL REG IN TEXT	Primary outcome measure(s) The food craving score scored as 'urge to eat' on a 10 cm visual analogue scale (VAS) once before and once after real or sham rTMS (0 = no urge to eat at all; 10 extremely strong urge to eat).	Outcome measures, administered before and after the rTMS session, included a 10-cm visual analogue scale (VAS) of “urge to eat” (primary outcome), the Food Craving Questionnaire-State (FCQ-S) score, and VAS of “hunger,” “tension,” “mood,” and “urge to binge eat” (secondary outcomes)	Yes				Yes		Sources of funding King’s College London (UK) - Institute of Psychiatry, Department of Psychological Medicine, Section of Eating Disorders. Publicly funded
JAMA Psychiatry/ Archives of General Psychiatry	Vol 68, No. 6	An Effectiveness Trial of Group Cognitive Behavioral Therapy for Patients With Persistent Depressive Symptoms in Substance Abuse Treatment	Katherine E. Watkins, MD, MSHS; Sarah B. Hunter, PhD; Kimberly A. Hepner, PhD; Susan M. Paddock, PhD; Erin de la Cruz, BA; Annie J. Zhou, MS; Jim Gilmore	http://clinicaltrials.gov/ct2/show/record/NCT01191788	First Received Date ICMJE June 29, 2010 Last Updated Date May 22, 2012 Start Date ICMJE August 2006. TRIAL REG IN TEXT	Current Primary Outcome Measures ICMJE (submitted: May 22, 2012) Depressive Symptoms as Measured by the Beck Depression Inventory II [ Time Frame: 3 Months Post Treatment ] [ Designated as safety issue: No ] The Beck Depression Inventory II (BDI-II) is a 21 question, self-administered measure of depressive symptoms. Scores range from 0 - 63, with higher scores indicating more severe depressive sy…	Main Outcome Measures Change in depression symptoms, mental health functioning, and days of alcohol and problem substance use. Primary outcomes were change in depression symptoms using the BDI-II and change in mental health functioning measured using the mental health composite score of the SF-12. Primary substance use outcomes included days of alcohol and substance use as a percentage of days av…	Yes				Yes		NIAAA. Public funding
JAMA Psychiatry/ Archives of General Psychiatry	70(3)	Effectiveness of a Selective, Personality-Targeted Prevention Program for Adolescent Alcohol Use and Misuse. A cluster RCT	Patricia J. Conrod, PhD; Maeve O’Leary-Barrett, BA; Nicola Newton, PhD; Lauren Topper, MSc; Natalie Castellanos-Ryan, PhD; Clare Mackie, PhD; Alain Girard, MSc	http://www.clinicaltrials.gov/ct2/show/NCT00776685?term=NCT00776685&rank=1	First Received Date ICMJE October 17, 2008 Last Updated Date June 24, 2011 Start Date ICMJE May 2007. TRIAL REG IN TEXT	Current Primary Outcome Measures ICMJE (submitted: June 24, 2011) Binge drinking frequency [ Time Frame: 2 years ] [ Designated as safety issue: No ] Frequency in the past 6 months that subject reported drinking 5 or more alcoholic beverages (4 or more for girls) on one drinking occasion. Drinking frequency [ Time Frame: 2 years ] [ Designated as safety issue: No ] Past six months frequency of dr…	Main Outcome Measures: Participants were assessed for drinking, binge drinking, and problem drinking before randomization and at 6-monthly intervals for 2 years	Yes				Yes		Sponsor: King's College London Collaborator: Action on Addiction. Publicly funded
JAMA Psychiatry/ Archives of General Psychiatry	70(5)	Effects of Varenicline and Bupropion Sustained-Release Use Plus Intensive Smoking Cessation Counseling on Prolonged Abstinence From Smoking and on Depression, Negative Affect, and Other Symptoms of Nicotine Withdrawal	Paul M. Cinciripini, PhD; Jason D. Robinson, PhD; Maher Karam-Hage, MD; Jennifer A. Minnix, PhD; Cho Lam, PhD; Francesco Versace, PhD; Victoria L. Brown, PhD; Jeffrey M. Engelmann, PhD; David W. Wetter, PhD	http://www.clinicaltrials.gov/ct2/show/NCT00507728?term=NCT00507728.&rank=1	First Received Date ICMJE July 25, 2007 Last Updated Date January 24, 2013 Start Date ICMJE December 2005. TRIAL REG IN TEXT	Current Primary Outcome Measures ICMJE (submitted: October 5, 2009) Patient Emotional Reactivity During Smoking Cessation [ Time Frame: Baseline to 8 Months ] [ Designated as safety issue: No ] Original Primary Outcome Measures ICMJE Not Provided	Main Outcome Measures:Prolonged abstinence from smoking and weekly measures of depression, negative affect, and other symptoms of nicotine withdrawal	Yes				Yes		Sponsor: M.D. Anderson Cancer Center Collaborator: National Institutes of Health (NIH). Publicly funded.
Journal of the American Academy of Child & Adolescent Psychiatry	51(3)	A Randomized Controlled Trial of the Cool Teens CD-ROM Computerized Program for Adolescent Anxiety	Viviana M. Wuthrich, Ph.D., Ronald M. Rapee, Ph.D., Michael J. Cunningham, Ph.D., Heidi J. Lyneham, Ph.D., Jennifer L. Hudson, Ph.D., Carolyn A. Schniering	https://www.anzctr.org.au/Trial/Registration/TrialReview.aspx?id=336911	Anticipated date of first participant enrolment 1/09/2007. Date Submitted: 13/05/2011 Date Registered: 16/05/2011. TRIAL REG IN TEXT	Primary Outcome: Changes in diagnostic status and severity for anxiety disorders according to the Anxiety Disorder Interview Schedule (semi-structured interview) administered by a clinician blind to randomisation. Timepoint: pre-treatment, post-treatment and 3 month follow-up	The primary outcome was diagnosis and secondary outcomes included measures of symptoms and life interference, as well as barriers to treatment and user preferences	Yes				yes		Funding Source: Charities/Societies/Foundations Name: Australian Rotary Health. Primary Sponsor. Private Funding
Journal of the American Academy of Child & Adolescent Psychiatry	Volume 52, Issue 2	Early Intervention for Symptomatic Youth at Risk for Bipolar Disorder: A Randomized Trial of Family-Focused Therapy	David J. Miklowitz, Ph.D., Christopher D. Schneck, M.D., Manpreet K. Singh, M.D., Dawn O. Taylor, Ph.D., Elizabeth L. George, Ph.D., Victoria E. Cosgrove, Ph.D., Meghan E. Howe, M.A., L. Miriam Dickinson, Ph.D., Judy Garber, Ph.D., Kiki D. Chang, M.D.	http://clinicaltrials.gov/ct2/show/NCT00943085?term=NCT00943085&rank=1	First Received Date ICMJE July 20, 2009 Last Updated Date October 5, 2010 Start Date ICMJE April 2007. TRIAL REG IN TEXT	Current Primary Outcome Measures ICMJE (submitted: July 20, 2009) Changes in symptoms and functioning of at-risk children, as defined by depression and mania scores and psychiatric status on the Adolescent Longitudinal Interval Follow-up Evaluation (A-LIFE) [ Time Frame: Measured every 4 months for 1 year ] [ Designated as safety issue: No ]	IEs administered the YMRS and CDRS-R at each evaluation and rated the prior 1 or 2 weeks based on a consensus of parent and child reports. Next, the IE rated each week of the 4-month interval using the Adolescent Longitudinal Interval Follow-up Evaluation (A-LIFE) Psychiatric Status Ratings (PSRs), which cover the severity of depression, mania, and hypomania symptoms on point scales (1–6) of seve…	Yes				Yes		Sponsor: University of California, Los Angeles Collaborator: National Institute of Mental Health (NIMH). Public funding
Journal of the American Academy of Child & Adolescent Psychiatry	51(4)	Promoting Self-Regulation and Cooperation in Pre-Kindergarten Children With Conduct Problems A Randomized Controlled Trial	Lior Y. Somech, M.A., Yoel Elizur, Ph.D	https://www.anzctr.org.au/Trial/Registration/TrialReview.aspx?id=362023	Anticipated date of first participant enrolment 2/12/2007. Date Submitted: 31/01/2012 Date Registered: 2/02/2012 Retrospectively registered. TRIAL REG IN TEXT	Primary Outcome: Primary Outcome: Children`s Conduct Problems as assessed by Eyberg Child Behavior Inventory (ECBI). Timepoint: T1: pre-intervention (Baseline); T2: within one month post- intervention; T3: 1-year follow-up.	The primary outcome (presence of conduct problems) was assessed at pre-intervention, post-intervention, and 1-year follow-up	Yes				Yes		Funding Source: Government body Name: Ministry of Education. Primary Sponsor Individual Name: Prof. Yoel Elizur Address: The Hebrew University of Jerusalem. Secondary Sponsor: Individual Name: Lior Y. Somech Address: The Hebrew University of Jerusalem. Publicly funded
The American Journal of Psychiatry	VOL. 169, No. 8	Metformin for Treatment of Antipsychotic-Induced Amenorrhea and Weight Gain in Women With First-Episode Schizophrenia: A Double-Blind, Randomized, Placebo-Controlled Study	Ren-Rong Wu, M.D., Ph.D.; Hua Jin, M.D.; Keming Gao, M.D., Ph.D.; Elizabeth W. Twamley, Ph.D.; Jian-Jun Ou, M.D.; Ping Shao, M.D.; Juan Wang, M.D.; Xiao-Feng Guo, M.D., Ph.D.; John M. Davis, M.D.; Philip K. Chan, M.S.; Jing-Ping Zhao, M.D., Ph.D.	http://www.clinicaltrials.gov/ct2/show/record/NCT01206153?term=metformin++AND+placebo+AND+schizophrenia+AND+Amenorrhea&rank=1	First Received Date ICMJE September 13, 2010 Last Updated Date September 20, 2010 Start Date ICMJE June 2008. TRIAL REG FOUND VIA SEARCH	Current Primary Outcome Measures ICMJE (submitted: September 20, 2010) prolactin level [ Designated as safety issue: No ] the outcome measure assess a efficacy. Original Primary Outcome Measures ICMJE Same as current	The primary outcome measures were restoration of menstruation and change in body weight and body mass index (BMI)	Yes				Yes		Sponsor: Central South University. Publicly funded
The Journal of Clinical Psychiatry	70(12)	A Randomized Controlled Study of Sequentially Applied Repetitive Transcranial Magnetic Stimulation in Obsessive-Compulsive Disorder	Jee In Kang, MD; Chan-Hyung Kim, MD; Kee Namkoong, MD; Chang-il Lee, MD; and Se Joo Kim, MD	http://www.clinicaltrials.gov/ct2/show/NCT00932204?term=NCT00932204&rank=1	First Received Date ICMJE July 1, 2009 Last Updated Date July 2, 2009 Start Date ICMJE February 2007. TRIAL REG IN TEXT	Current Primary Outcome Measures ICMJE (submitted: July 2, 2009) The primary outcome measure for the study was score on the Y-BOCS. The responder on Y-BOCS is defined as a Y-BOCS decrease at least 25% from the baseline at post-treatment (at 4 weeks) [ Time Frame: baseline, week 1, week 2, and week 4 ] [ Designated as safety issue: No ] Original Primary Outcome Measures ICMJE Same as current	The primary outcome measure was the Yale-Brown Obsessive Compulsive Scale (YBOCS) score.	Yes				Yes		Sponsor: Severance Hospital. Publicly funded
The Journal of Clinical Psychiatry	74(5)	Effects of Adjunctive Metformin on Metabolic Traits in Nondiabetic Clozapine-Treated Patients With Schizophrenia and the Effect of Metformin Discontinuation on Body Weight: A 24-Week, Randomized, Double-Blind, Placebo-Controlled Study	Chun-Hsin Chen, MD; Ming-Chyi Huang, MD, PhD; Chung-Feng Kao, PhD; Shih-Ku Lin, MD; Po-Hsiu Kuo, PhD; Chih-Chiang Chiu, MD, PhD; and Mong-Liang Lu, MD	http://clinicaltrials.gov/ct2/show/NCT01300637?term=nct01300637&rank=1	First Received Date ICMJE February 17, 2011 Last Updated Date February 18, 2011 Start Date ICMJE September 2008- in article TRIAL REG IN TEXT	Current Primary Outcome Measures ICMJE (submitted: February 18, 2011) body weight change [ Time Frame: 24 weeks ] [ Designated as safety issue: Yes ] We measure body weight before and after intervention, at week 2, 4, 8, 16, 24 Original Primary Outcome Measures ICMJE Same as current	We followed metabolic features at baseline and at weeks 2,4,8,16 and 24 and rechecked body weight when the patients stopped the trial after at least 24 weeks	Yes				Yes		Sponsor: Taipei Medical University WanFang Hospital Collaborator: National Science Council, Taiwan. Publicly funded
The Journal of Clinical Psychiatry	71(11)	Effects of Atomoxetine With and Without Behavior Therapy on the School and Home Functioning of Children With Attention-Deficit/Hyperactivity Disorder	James G. Waxmonsky, MD; Daniel A. Waschbusch, PhD; William E. Pelham, PhD; Lillian Draganac-Cardona, MA; Bryan Rotella, BA; and Lynn Ryan, BA	http://www.clinicaltrials.gov/ct2/show/NCT00918567?term=NCT00918567&rank=1	First Received Date ICMJE June 9, 2009 Last Updated Date June 10, 2009 Start Date ICMJE January 2007. enrollment began March 2007 TRIAL REG IN TEXT	Current Primary Outcome Measures ICMJE (submitted: June 10, 2009) improvement in ADHD symptoms at school [ Time Frame: 14 weeks ] [ Designated as safety issue: Yes ] Original Primary Outcome Measures ICMJE Same as current	The primary outcome was direct observation of the subject’s classroom behavior	Yes				Yes		This study was an investigator initiated trial funded entirely by Eli Lilly and Company, Indianapolis, Indiana. Pharma funding
The Journal of Clinical Psychiatry	73(9)	Efficacy of Nonpharmacologic Interventions for Agitation in Advanced Dementia: A Randomized, Placebo-Controlled Trial	Jiska Cohen-Mansfield, PhD; Khin Thein, MD; Marcia S. Marx, PhD; Maha Dakheel-Ali, MD; and Laurence Freedman, PhD	http://clinicaltrials.gov/ct2/show/NCT00820859?term=NCT00820859&rank=1	First Received Date ICMJE January 8, 2009 Last Updated Date July 1, 2009 Start Date ICMJE June 2006 TRIAL REG IN TEXT	Current Primary Outcome Measures ICMJE (submitted: January 8, 2009) Agitation Behavior Mapping Instrument (ABMI) [ Time Frame: 10 days of intervention vs. 10 days of baseline ] [ Designated as safety issue: No ] Original Primary Outcome Measures ICMJE Same as current	Agitation Behavior Mapping Instrument [the primary outcome measure]	Yes				Yes		Sponsor: National Institute on Aging (NIA). Publicly funded
The Journal of Clinical Psychiatry	73(9)	Exposure Therapy, d-Cycloserine, and Functional Magnetic Resonance Imaging in Patients With Snake Phobia: A Randomized Pilot Study	Andrea M. Nave, BS; David F. Tolin, PhD; and Michael C. Stevens, PhD	http://clinicaltrials.gov/ct2/show/NCT01450306	First Received Date ICMJE October 6, 2011 Last Updated Date October 11, 2011 Start Date ICMJE July 2010 TRIAL REG IN TEXT	Current Primary Outcome Measures ICMJE (submitted: October 11, 2011) Change in blood oxygen level dependent (BOLD) signal in several brain regions of interest [ Time Frame: 2 weeks ] [ Designated as safety issue: No ] Brain response to symptom provocation (viewing photographs of snakes) will be measured using functional magnetic resonance imaging (fMRI) at pre- and post-treatment. Original Primar…	One week before and after treatment, patients completed a clinical examination and snake-stimuli symptom provocation functional magnetic resonance imaging (fMRI) task (primary outcome measure).	Yes				Yes		Sponsor: Hartford Hospital. Publicly funded
The Journal of Clinical Psychiatry	72 (5)	Extract of Ginkgo biloba Treatment for Tardive Dyskinesia in Schizophrenia: A Randomized, Double-Blind, Placebo-Controlled Trial	Wu-Fang Zhang, PhD; Yun-Long Tan, MD; Xiang-Yang Zhang, PhD; Raymond C. K. Chan, PhD; Hao-Ran Wu, MD; and Dong-Feng Zhou, MD	http://clinicaltrials.gov/ct2/show/NCT00672373?term=NCT00672373&rank=1	First Received Date ICMJE May 2, 2008 Last Updated Date May 5, 2008 Start Date ICMJE December 2006 TRIAL REG IN TEXT	Current Primary Outcome Measures ICMJE (submitted: May 5, 2008) Change in the scores of Abnormal Involuntary Movement Scale (AIMS) [ Time Frame: Baseline, 6th and 12th week ] [ Designated as safety issue: No ] Original Primary Outcome Measures ICMJE Same as current	Primary outcome measures were (1) change from baseline in the Abnormal Involuntary Movement Scale (AIMS) score and (2) proportion of patients with a ≥ 30% reduction in their AIMS total score at week 12.	Yes				Yes		Sponsor: Beijing Hui-Long-Guan Hospital Collaborator: Peking University. Public funding
The Journal of Clinical Psychiatry	71(7)	Is Virtual Reality Effective to Motivate and Raise Interest in Phobic Children Toward Therapy? A Clinical Trial Study of In Vivo With In Virtuo Versus In Vivo Only Treatment Exposure	Julie St-Jacques et al	http://www.controlled-trials.com/ISRCTN87716831/ISRCTN87716831	Anticipated start date 01/09/2004. September 2006 in article Anticipated end date 01/06/2007 Date applied 12/03/2008 Last edited 20/09/2010 TRIAL REG IN TEXT	Primary outcome measure(s) The diagnosis interview: The Anxiety Disorders Interview Schedule for DSM-IV-Child Version and Parent version (ADIS-C and ADIS-P). To assess the presence of spider phobia and comorbid disorders, the participants and their parents took part in separate semi-structured interviews aimed at detecting anxiety disorders in the children. Studies conducted on these instruments …	Measures of motivation and interest toward treatment: The 'why are you in therapy' questionnaire for children. This was the target measure of motivation and the main variable for the study.	Yes				Yes		Sponsor University of Quebec in Outaouais (Universite du Quebec en Outaouais) (Canada). Public funding
The Journal of Clinical Psychiatry	72(6)	Levetiracetam in the Management of Bipolar Depression: A Randomized, Double-Blind, Placebo-Controlled Trial	Aybala Saricicek, MD; Kathleen Maloney, BA; Anjana Muralidharan, BA; Barbara Ruf, BA; Hilary P. Blumberg, MD; Gerard Sanacora, MD, PhD; Boris Lorberg, MD; Brian Pittman, MS; and Zubin Bhagwagar, MD, PhD, MRCPsych	http://clinicaltrials.gov/ct2/show/NCT00566150?term=NCT00566150&rank=1	First Received Date ICMJE November 29, 2007 Last Updated Date July 31, 2008 Start Date ICMJE October 2005 TRIAL REG IN TEXT	Current Primary Outcome Measures ICMJE (submitted: November 30, 2007) Change in depressive symptom scores from baseline. [ Time Frame: 6 weeks ] [ Designated as safety issue: No ] Original Primary Outcome Measures ICMJE Same as current	The primary efficacy measure was mean change from baseline to week 6 in the Hamilton Depression Rating Scale (21-item)	Yes				Yes		Stanley Medical Research Institute, NARSAD, NIH. Private and public
The Journal of Clinical Psychiatry	73(11)	Oral Scopolamine Augmentation in Moderate to Severe Major Depressive Disorder: A Randomized, Double-Blind, Placebo-Controlled Study	Danial Khajavi, MD; Mehdi Farokhnia, MD; Amirhossein Modabbernia, MD; Mandana Ashrafi, MD; Seyed-Hesammedin Abbasi, MD; Mina Tabrizi, MD; and Shahin Akhondzadeh, PhD	http://www.irct.ir/searchresult.php?keyword=ng&id=1556&field=&number=31&prt=1640&total=10&m=1	Expected recruitment start date : 2011-11-10. Date registered : January 19, 2012 TRIAL REG IN TEXT	Primary outcome measure1: Severity of depression Primary outcome time point Baseline and day 4, 7 , 14, 28, and 42 Primary outcome method of measurement Hamiltion Depression Rating Scale 17-Item	The primary outcome measure was HDRS score change from baseline to week 6 in the scopolamine group versus the placebo group. Response was defined as ≥50% decrease in HDRS score; remission, as HDRS score ≤7.	Yes				Yes		Sponsor 1 Tehran University of Medical Sciences. Publicly funded
The Journal of Clinical Psychiatry	73(1)	Placebo-Controlled Adjunctive Trial of Pramipexole in Patients With Bipolar Disorder: Targeting Cognitive Dysfunction	Katherine E. Burdick, PhD; Raphael J. Braga, MD; Charles U. Nnadi, MD; Yaniv Shaya, MA; Walter H. Stearns, MD; and Anil K. Malhotra, MD	http://www.clinicaltrials.gov/ct2/show/NCT00597896?term=NCT00597896&rank=1	First Received Date ICMJE January 8, 2008 Last Updated Date September 27, 2012 Start Date ICMJE October 2005 TRIAL REG IN TEXT	Current Primary Outcome Measures ICMJE (submitted: January 17, 2008) cognitive functioning [ Time Frame: premedication versus postmedication ] [ Designated as safety issue: No ] Original Primary Outcome Measures ICMJE Same as current	Patients completed neurocognitive testing at baseline and at week 8, and the primary outcome measures were change scores calculated for each of the 11 tasks	Yes				Yes		Sponsor: North Shore Long Island Jewish Health System Collaborator: Stanley Medical Research Institute/ Privately funded
The Journal of Clinical Psychiatry	73(2)	The Effect of Sertraline Add-On to Brief Dynamic Psychotherapy for the Treatment of Postpartum Depression: A Randomized, Double-Blind, Placebo-Controlled Study	Miki Bloch, MD; Hadas Meiboom, MA; Merona Lorberblatt, MD; Irit Bluvstein, PhD; Inbar Aharonov, MA; and Shaul Schreiber, MD	http://clinicaltrials.gov/ct2/show/NCT01028482?term=NCT01028482&rank=1	First Received Date ICMJE June 3, 2009 Last Updated Date May 9, 2011 Start Date ICMJE March 2008 TRIAL REG IN TEXT	Current Primary Outcome Measures ICMJE (submitted: December 8, 2009) depression [ Time Frame: 12 weeks ] [ Designated as safety issue: No ] Original Primary Outcome Measures ICMJE Same as current	Primary outcomes were depression scores measured by the Montgomery-Asberg Depression Rating Scale (MADRS) and remission rates	Yes				Yes		Sponsor: Tel-Aviv Sourasky Medical Center. Publicly funded
Biological Psychiatry	Volume 73, Issue 4	Corticolimbic Brain Reactivity to Social Signals of Threat Before and After Sertraline Treatment in Generalized Social Phobia	K. Luan Phana, b, Corresponding author contact information, E-mail the corresponding author, Emil F. Coccaroc, Mike Angstadta, b, K. Jane Kregera, b, Helen S. Maybergd, Israel Liberzona, b, Murray B. Steine	CONFIRMED BY AUTHOR: http://clinicaltrials.gov/ct2/show/record/NCT00872131?term=K.+Luan+Phan	First Received Date ICMJE March 30, 2009 Last Updated Date November 21, 2011 Start Date ICMJE March 2008	Current Primary Outcome Measures ICMJE (submitted: March 30, 2009) Clinical Global Impression (CGI) Scale [ Time Frame: Measured before treatment, at five treatment study visits, and 12 weeks after starting treatment ] [ Designated as safety issue: No ]	Patients were evaluated at weeks 1, 2, 4, 8, and 12 by the study psychiatrist (K.L.P.) in medication management sessions to assess symptom change and adverse events, with the target dose of 100 mg/day reached after 2 weeks; clinical response was measured with the Clinical Global Impression—Improvement (CGI-I) scale	Yes			Yes			Sponsor: University of Michigan Collaborator: National Institute of Mental Health (NIMH). Publicly funded
Biological Psychiatry	Volume 67, Issue 7	Intranasal Oxytocin Improves Emotion Recognition for Youth with Autism Spectrum Disorders	Adam J. Guastella, Stewart L. Einfeld, Kylie M. Gray, Nicole J. Rinehart, Bruce J. Tonge, Timothy J. Lambert, and Ian B. Hickie	https://www.anzctr.org.au/Trial/Registration/TrialReview.aspx?id=83373	Anticipated date of first participant enrolment 1/10/2008. Date Submitted: 18/11/2008 Date Registered: 27/05/2009. TRIAL REG IN TEXT	Primary Outcome: Performance on emotion recognition (Reading the mind in the eyes test)	performance on the Reading the Mind in the Eyes Task (RMET) (only measure mentioned in article, therefore dont need to state it is primary)	Yes			Yes			Primary Sponsor University Name: University of Sydney. Publicly funded
JAMA Psychiatry/ Archives of General Psychiatry	Vol 66, No. 10	Improving Clinical Outcomes in Treating Heroin Dependence Randomized, Controlled Trial of Oral or Implant Naltrexone	Gary K. Hulse, PhD; Noella Morris, BSc; Diane Arnold-Reed, PhD; Robert J. Tait, PhD	https://www.anzctr.org.au/Trial/Registration/TrialReview.aspx?ID=1462	Anticipated date of first participant enrolment 4/01/2006. Date Submitted: 19/07/2006. TRIAL REG IN TEXT	Primary Outcome: Proportion with blood naltrexone concentrations above therapeutic levels (2 ng/ml) Timepoint: Measured at 1, 2, 3, 4, 5, & 6 months Primary Outcome: Number of accidental opiate overdoses (hospital admissions or ED presentations) to 6 months Timepoint: baseline to 6 months	Main Outcome Measures (1) Maintaining therapeutic naltrexone levels above 2 ng/mL; (2) return to regular heroin use (≥4 d/wk); (3) other heroin use and abstinence; (4) use of illicit nonopioid drugs; (5) number of opiate overdoses requiring hospitalization; (6) treatment-related unexpected and expected adverse events; and (7) blood naltrexone levels (ie, pharmacokinetic profile) for recipients of…	Yes			Yes			Primary Sponsor University Name: University of Western Australia. Publicly funded
JAMA Psychiatry/ Archives of General Psychiatry	67(6)	Influence of Compulsivity of Drug Abuse on Dopaminergic Modulation of Attentional Bias in Stimulant Dependence	Karen D. Ersche, PhD, CPsychol; Edward T. Bullmore, MB, FRCPsych, PhD, FMedSci; Kevin J. Craig, MBBCh, MRCPsych; Shaila S. Shabbir, BSc; Sanja Abbott, PhD; Ulrich Müller, MD, PhD; Cinly Ooi, PhD; John Suckling, PhD; Anna Barnes, PhD; Barbara J. Sahakian, PhD, DClinPsych, FMedSci; Emilio V. Merlo-Pich, MD; Trevor W. Robbins, PhD, FMedSci, FRS	CONFIRMED BY AUTHOR: http://clinicaltrials.gov/ct2/show/record/NCT00471588	First Received Date ICMJE May 8, 2007 Last Updated Date October 13, 2010 Start Date ICMJE August 2006	Current Primary Outcome Measures ICMJE (submitted: June 6, 2007) Investigate that drug addicts or OCD patients will show similar abnormalities of compulsive behaviour and functional activation of ventral fronto-striatal systems. MRI scans will occur on Wk 1, 2 and 3. Neuropsychological testing Wk 1, 2 and 3. [ Time Frame: on Wk 1, 2 and 3 ] Original Primary Outcome Measures ICMJE (submitted: May …	Main Outcome Measures Attentional bias for stimulant-related words was measured during functional magnetic resonance imaging by a drug-word Stroop paradigm; trait impulsivity and compulsivity of dependence were assessed at baseline by questionnaire	Yes			Yes			Sponsor: GlaxoSmithKline Pharma funding
Journal of the American Academy of Child & Adolescent Psychiatry	Volume 52, Issue 4	A Randomized Controlled Trial of Trauma-Focused Cognitive Behavioral Therapy for Sexually Exploited, War-Affected Congolese Girls	Paul O’Callaghan, B.Sc., John McMullen, B.Sc., D.E.C.A.P.a, Ciarán Shannon, B.A., D.Clin.a, Harry Rafferty, M.Sc., Ph.D.a, Alastair Black	http://clinicaltrials.gov/ct2/show/NCT01483261?term=NCT01483261&rank=1	First Received Date ICMJE November 29, 2011 Last Updated Date December 1, 2011 Start Date ICMJE May 2011. TRIAL REG IN TEXT	Current Primary Outcome Measures ICMJE (submitted: December 1, 2011) Change in Post-traumatic Stress Symptoms as measured by the University of California Los Angelus Post Traumatic Stress Disorder -Reaction Index [ Time Frame: baseline, post-intervention and 3-months ] [ Designated as safety issue: No ] Original Primary Outcome Measures ICMJE (submitted: November 29, 2011) Reduction in Post-traum…	Changes in reported symptom levels, as opposed to clinical diagnoses, were chosen to assess outcome variables. To assess the severity of posttraumatic stress symptoms the UCLA PTSD Reaction Index (Revised)22 was used.	Yes			Yes			Sponsor: Queen's University, Belfast Collaborator: World Vision. Private funding
The American Journal of Psychiatry	170	D-Cycloserine as an Augmentation Strategy With Cognitive-Behavioral Therapy for Social Anxiety Disorder	Stefan G. Hofmann, Ph.D. Jasper A.J. Smits, Ph.D. David Rosenﬁeld, Ph.D. Naomi Simon, M.D. Michael W. Otto, Ph.D. Alicia E. Meuret, Ph.D. Luana Marques, Ph.D. Angela Fang, M.A. Candyce Tart, Ph.D. Mark H. Pollack, M.D	http://www.clinicaltrials.gov/ct2/show/NCT00633984?term=NCT00633984.&rank=1	First Received Date ICMJE March 4, 2008 Last Updated Date October 5, 2012 Start Date ICMJE March 2007. TRIAL REG IN TEXT	Current Primary Outcome Measures ICMJE (submitted: March 4, 2008) Leibowitz Social Anxiety Scale (LSAS) [ Time Frame: Screen; Baseline; Weeks 2, 3, 4, 5, 6, 7, 8, 10, and 12; 1-, 3-, and 6-month followup ] [ Designated as safety issue: No ] Original Primary Outcome Measures ICMJE Same as current	The primary outcome measures were Clinical Global Impression ratings tailored to social anxiety as assessed by the Liebowitz Social Anxiety Scale rating scale (29) and the Social Phobic Disorders Severity and Change Form (33), which yielded two continuous measures, a Social Phobic Disorders Severity score and a Social Phobic Disorders Change score	Yes			Yes			Sponsor: Massachusetts General Hospital Collaborators: Boston University Southern Methodist University National Institutes of Health (NIH) National Institute of Mental Health (NIMH) Public funding
The American Journal of Psychiatry	VOL. 170, No. 1	Randomized Controlled Trial of Contingency Management for Stimulant Use in Community Mental Health Patients With Serious Mental Illness	Michael G. McDonell, Ph.D.; Debra Srebnik, Ph.D.; Frank Angelo, M.A.; Sterling McPherson, Ph.D.; Jessica M. Lowe, B.A.; Andrea Sugar, B.A.; Robert A. Short, Ph.D.; John M. Roll, Ph.D.; Richard K. Ries, M.D	http://www.clinicaltrials.gov/ct2/show/NCT00809770?term=NCT00809770.&rank=1	First Received Date ICMJE December 15, 2008 Last Updated Date March 28, 2012 Start Date ICMJE April 2008. TRIAL REG IN TEXT	Current Primary Outcome Measures ICMJE (submitted: December 16, 2008) Stimulant drug use as measured by urine analysis [ Time Frame: Treatment phase: 12 weeks (3 measurements a week), Follow Up Phase: 3 months (1 measuresment a month) ] [ Designated as safety issue: No ]	the primary outcome measure (simulant abstinence)	Yes			Yes			Sponsor: University of Washington Collaborator: National Institute on Drug Abuse (NIDA). Public funding
The Journal of Clinical Psychiatry	71(5)	A Controlled Trial of the Methylphenidate Transdermal System on Before-School Functioning in Children With Attention-Deficit/Hyperactivity Disorder	Timothy E. Wilens, MD; Paul Hammerness, MD; MaryKate Martelon, MPH; Kerry Brodziak, BA; Linsey Utzinger, BA; and Patricia Wong, BA	http://www.clinicaltrials.gov/ct2/show/NCT00586157?term=NCT00586157&rank=1	First Received Date ICMJE December 21, 2007 Last Updated Date November 9, 2012 Start Date ICMJE September 2006. Conducted from May 2007 TRIAL REG IN TEXT	Current Primary Outcome Measures ICMJE (submitted: April 6, 2011) Efficacy Defined as Change From Baseline on the Investigator Rated DSM-IV Based ADHD Rating Scale, Over the Course of the Day. [ Time Frame: Baseline and 4 weeks ] [ Designated as safety issue: No ] Units on a scale range from 0-3 on a scale of severity, with 0 being the least severe item score and 3 being the most severe. The poss…	The primary efficacy measure was the ADHD Rating Scale	Yes			Yes			Sponsor: Massachusetts General Hospital. Public funding
The Journal of Clinical Psychiatry	72(9)	Adjunctive Use of Repetitive Transcranial Magnetic Stimulation in Depressed Adolescents: A Prospective, Open Pilot Study	Christopher A. Wall, MD; Paul E. Croarkin, DO; Leslie A. Sim, PhD; Mustafa M. Husain, MD; Philip G. Janicak, MD; F. Andrew Kozel, MD, MSCR; Graham J. Emslie, MD; Sheila M. Dowd, PhD; and Shirlene M. Sampson, MD	http://clinicaltrials.gov/ct2/show/NCT00587639?term=NCT00587639&rank=1	First Received Date ICMJE December 21, 2007 Last Updated Date March 8, 2012 Start Date ICMJE May 2007 TRIAL REG IN TEXT	Current Primary Outcome Measures ICMJE (submitted: March 8, 2012) Change in Cognitive Status as Measured by the Children's Auditory Verbal Learning Test 2 (CAVLT-2) [ Time Frame: Pre-treatment (baseline visit) and post treatment (approximately 6-8 weeks after baseline visit) ] [ Designated as safety issue: Yes ] The Children's Auditory Verbal Learning Test 2 (CAVLT-2) is a neuropsychological test…	The primary outcome measure was the Children’s Depression Rating Scale-Revised (CDRS-R)	Yes			Yes			Sponsor: Mayo Clinic Collaborator: Eli Lilly and Company. Private funding
The Journal of Clinical Psychiatry	74(4)	Bupropion for Overweight Women With Binge-Eating Disorder: A Randomized, Double-Blind, Placebo-Controlled Trial	Marney A. White, PhD, MS, and Carlos M. Grilo, PhD	http://clinicaltrials.gov/ct2/show/NCT00414167?term=NCT00414167&rank=1	First Received Date ICMJE December 20, 2006 Last Updated Date April 26, 2012 Start Date ICMJE December 2005. TRIAL REG IN TEXT	Current Primary Outcome Measures ICMJE (submitted: July 24, 2008) Frequency of binge eating episodes [ Time Frame: 8 weeks ] [ Designated as safety issue: No ] Original Primary Outcome Measures ICMJE (submitted: December 20, 2006) Frequency of binge eating episodes	Primary outcome measures were binge-eating frequency and percent BMI loss. Secondary outcome measures were dimensional measures of eating disorder psychopathology, food craving, and depression levels	Yes			Yes			Sponsor: Yale University. Public funding
Biological Psychiatry	Volume 69, Issue 11	Effects of Cue-Exposure Treatment on Neural Cue Reactivity in Alcohol Dependence: A Randomized Trial	Sabine Vollstädt-Klein, Sabine Loeber, Martina Kirsch, Patrick Bach, Anne Richter, Mira Bühler, Christoph von der Goltz, Derik Hermann, Karl Mann, and Falk Kiefer	http://clinicaltrials.gov/ct2/show/NCT00926900	First received: June 22, 2009 Last updated: November 24, 2011 Last verified: November 2011. Start Date ICMJE March 2009 Estimated Primary Completion Date April 2012 (final data collection date for primary outcome measure). TRIAL REG IN TEXT	Current Primary Outcome Measures ICMJE (submitted: September 7, 2009) reduction in cue-reactivity to alcohol-associated stimuli assessed by functional magnetic resonance imaging [ Time Frame: following completion of cue-exposure therapy ] [ Designated as safety issue: No ]	the assessment of alcohol cue-elicited brain responses as primary outcome measure	Yes		Yes				Sponsor: Central Institute of Mental Health, Mannheim Collaborator: German Research Foundation. Public funding
Biological Psychiatry	Volume 69, Issue 5	Speciﬁc Cognitive Training Normalizes Auditory Sensory Gating in Schizophrenia: A Randomized Trial	Tzvetan Popov, Todor Jordanov, Brigitte Rockstroh, Thomas Elbert, Michael M. Merzenich, and Gregory A. Miller	http://clinicaltrials.gov/ct2/show/record/NCT00695708	Start Date: January 2008. Primary Completion Date June 2009 (final data collection date for primary outcome measure) First received: June 9, 2008 Last updated: April 12, 2010 Last verified: June 2008. TRIAL REG IN TEXT	Current Primary Outcome Measures ICMJE (submitted: June 9, 2008) Event related potential MEG, test scores in word fluency and verbal learning tasks [ Time Frame: pre and post intervention ] [ Designated as safety issue: No ]	The M50, the magnetoencephalographic analogue of electroencephalographic P50, and performance on verbal learning and memory tests were used to evaluate training effects. The ratio of scalp-recorded brain responses occurring 50 msec after paired clicks (S2-evoked P50/S1-evoked P50) serves as a measure of sensory gating. The M50, the magnetoencephalographic analogue of electroencephalographic P50, …	Yes		Yes				Sponsor: University of Konstanz Collaborator: German Research Foundation. Public funding
JAMA Psychiatry/ Archives of General Psychiatry	Vol 67, No. 10	Deep Brain Stimulation of the Nucleus Accumbens for Treatment-Refractory Obsessive-Compulsive Disorder	Damiaan Denys, MD, PhD; Mariska Mantione, MSc; Martijn Figee, MD; Pepijn van den Munckhof, MD; Frank Koerselman, MD, PhD; Herman Westenberg, PhD; Andries Bosch, MD, PhD; Rick Schuurman, MD, PhD	http://controlled-trials.com/ISRCTN23255677	Anticipated start date 27/03/2006. Date applied 07/06/2006. TRIAL REG IN TEXT	Primary outcome measure(s) 1. Change on the Y-BOCS 2. Number of responders, defined as a decrease on the Y-BOCS >35%	Primary efficacy was assessed by score change from baseline on the Yale-Brown Obsessive Compulsive Scale (Y-BOCS). Responders were defined by a score decrease of at least 35% on the Y-BOCS.	Yes		Yes				Sponsor Academic Medical Center (AMC) (The Netherlands). Public funding
JAMA Psychiatry/ Archives of General Psychiatry	70(5)	Randomized Multicenter Investigation of Folate Plus Vitamin B12 Supplementation in Schizophrenia	Joshua L. Roffman, MD, MMSc; J. Steven Lamberti, MD; Eric Achtyes, MD, MS; Eric A. Macklin, PhD; Gail C. Galendez, BS; Lisa H. Raeke, MA; Noah J. Silverstein, BA; Jordan W. Smoller, MD, ScD; Michele Hill, MD; Donald C. Goff, MD	http://www.clinicaltrials.gov/ct2/show/NCT00611806?term=NCT00611806&rank=1	First Received Date ICMJE February 7, 2008 Last Updated Date December 31, 2009 Start Date ICMJE December 2007. TRIAL REG IN TEXT	Current Primary Outcome Measures ICMJE (submitted: February 7, 2008) Reduction in schizophrenia symptoms, as measured by the change from baseline in Positive and Negative Syndrome Scale (PANSS) total score [ Time Frame: Measured at Week 16 ] [ Designated as safety issue: No ] Original Primary Outcome Measures ICMJE Same as current	Main Outcome Measures:Change in negative symptoms (Scale for the Assessment of Negative Symptoms [SANS]), as well as positive and total symptoms (Positive and Negative Syndrome Scale).	Yes		Yes				Sponsor: Massachusetts General Hospital Collaborator: National Institute of Mental Health (NIMH). Public funding
The American Journal of Psychiatry	VOL. 170, No. 1	Effect of a Paraprofessional Home-Visiting Intervention on American Indian Teen Mothers’ and Infants’ Behavioral Risks: A Randomized Controlled Trial	Allison Barlow, M.A., M.P.H.; Britta Mullany, Ph.D., M.H.S.; Nicole Neault, M.P.H.; Scott Compton, Ph.D.; Alice Carter, Ph.D.; Ranelda Hastings, B.S.; Trudy Billy, B.S.; Valerie Coho-Mescal; Sherilynn Lorenzo; John T. Walkup, M.D.	http://www.clinicaltrials.gov/ct2/show/NCT00373750?term=NCT00373750.&rank=1	First Received Date ICMJE September 7, 2006 Last Updated Date August 21, 2009 Start Date ICMJE June 2006. TRIAL REG IN TEXT	Current Primary Outcome Measures ICMJE (submitted: September 7, 2006) Increase in parental competence at nine intervals over 39 month study period Increase in maternal outcomes at nine intervals over 39 month study period Improved childhood outcomes at nine intervals over 39 month study period	The primary outcome variable for determining sample size and power at the endpoint of the trial (36 months postpartum) was mother’s effective and competent parenting as measured by the Home Observation for Measurement of the Environment scale	Yes		Yes				Sponsor: National Institute on Drug Abuse (NIDA). Public funding
The American Journal of Psychiatry	168(3)	Pharmacogenetic Approach at the Serotonin Transporter Gene as a Method of Reducing the Severity of Alcohol Drinking	Bankole A. Johnson, D.Sc., M.D., Ph.D.1, Nassima Ait-Daoud, M.D.1, Chamindi Seneviratne, M.D.1, John D. Roache, Ph.D.2, Martin A. Javors, Ph.D.2, Xin-Qun Wang, M.S. 3, Lei Liu, Ph.D.3, J. Kim Penberthy, Ph.D.1, Carlo C. DiClemente, Ph.D.4, and Ming D. Li	http://www.clinicaltrials.gov/ct2/show/NCT00382642?term=NCT00382642&rank=1	First Received Date ICMJE September 28, 2006 Last Updated Date February 3, 2012 Start Date ICMJE June 2006. TRIAL REG IN TEXT	Current Primary Outcome Measures ICMJE (submitted: February 3, 2012) Self-reported measure of alcohol consumption (Drinks per Day, Drinks per Drinking Day, Percent Days Abstinent), CDT (ondansetron level), GGT, BAC [ Time Frame: Throughout the study ] [ Designated as safety issue: Yes ] Original Primary Outcome Measures ICMJE (submitted: September 28, 2006) Self-reported measure of alcohol consum…	For our primary outcome variable, drinks per drinking day	Yes		Yes				Sponsor: Bankole Johnson Collaborator: National Institute on Alcohol Abuse and Alcoholism (NIAAA). PUBLICLY AND PRIVATELY FUNDED.
The American Journal of Psychiatry	Vol 166 Issue 6	Randomized, Double-Blind, Placebo-Controlled Study of Paliperidone Extended-Release and Quetiapine in Inpatients With Recently Exacerbated Schizophrenia	Canuso, Carla M, MD; Dirks, Bryan; Carothers, Jennifer; Kosik-Gonzalez, Colette; Bossie, Cynthia A, PhD; et al	http://www.clinicaltrials.gov/ct2/show/NCT00334126?term=NCT00334126&rank=1	First Received Date ICMJE June 2, 2006 Last Updated Date May 17, 2011 Start Date ICMJE April 2006. TRIAL REG IN TEXT	Current Primary Outcome Measures ICMJE (submitted: June 2, 2006) Reduction in total PANSS ( Positive and Negative Syndrome Scale) from baseline to endpoint at Day 14	The primary outcome measure was change in PANSS total score from baseline to monotherapy phase endpoint (day 14	Yes		Yes				Sponsor: Johnson & Johnson Pharmaceutical Research & Development, L.L.C. Collaborator: Janssen, LP Pharma funding
The American Journal of Psychiatry	Vol 166. Issue 11	Randomized, Double-Blind, Placebo-Controlled Trial of Vigabatrin for the Treatment of Cocaine Dependence in Mexican Parolees	Brodie, Jonathan D, MD, PhD; Case, Brady G, MD; Figueroa, Emilia; Dewey, Stephen L, PhD; Robinson, James A, MEd; et al.	http://www.clinicaltrials.gov/ct2/show/NCT00527683?term=NCT00527683&rank=1	First Received Date ICMJE September 10, 2007 Last Updated Date April 7, 2008 Start Date ICMJE April 2007. TRIAL REG IN TEXT	Current Primary Outcome Measures ICMJE (submitted: April 7, 2008) Three consecutive weeks of negative urine tests (benzoyl ecgonine) for cocaine use (no slips allowed). [ Time Frame: These must be the last three weeks (7,8,9) of the trial. ] [ Designated as safety issue: No ] Original Primary Outcome Measures ICMJE (submitted: September 10, 2007) Three consecutive weeks of negative urine tests (b…	the prespecified primary outcome measure was full end-of-trial abstinence, which was defined as twice-weekly urine toxicology tests negative for cocaine (clean) during the last 3 weeks of the trial.	Yes		Yes				Sponsor: New York University School of Medicine Collaborator: Catalyst Pharmaceutical Partners, Inc. Publicly funded
The American Journal of Psychiatry	VOL. 169, No. 9	Short-Term Tropisetron Treatment and Cognitive and P50 Auditory Gating Deficits in Schizophrenia	Xiang Yang Zhang, M.D., Ph.D.; Lei Liu, M.D.; Shaowen Liu, M.D.; Xiaohong Hong, M.D.; Da Chun Chen, M.D.; Mei Hong Xiu, Ph.D.; Fu De Yang, M.D.; Zhijun Zhang, M.D., Ph.D.; Xiangrong Zhang, M.D., Ph.D.; Therese A. Kosten, Ph.D.; Thomas R. Kosten, M.D.	http://www.clinicaltrials.gov/ct2/show/NCT00435370?term=NCT00435370.&rank=1	First Received Date ICMJE February 13, 2007 Last Updated Date March 12, 2009 Start Date ICMJE November 2006. TRIAL REG IN TEXT	Current Primary Outcome Measures ICMJE (submitted: October 7, 2008) Cognitive deficits as assessed by tests measuring the MATRICS cognition domains [ Time Frame: Baseline, end of 12 wk treatment ] [ Designated as safety issue: No ] Original Primary Outcome Measures ICMJE (submitted: February 13, 2007) Cognitive deficits as assessed by tests measuring the MATRICS cognition domains Negative schizop…	Our main measure of cognitive functioning was the individually administered RBANS at baseline and on day 10	Yes		Yes				Sponsor: Baylor College of Medicine Collaborator: National Institute of Mental Health (NIMH) Public funding
The Journal of Clinical Psychiatry	74(4)	A Controlled Clinical Treatment Trial of Interpersonal Psychotherapy for Depressed Pregnant Women at 3 New York City Sites	Margaret G. Spinelli, MD; Jean Endicott, PhD; Andrew C. Leon, PhD†; Ray R. Goetz, PhD; Robin B. Kalish, MD; Lois E. Brustman, MD; Yamilette R. Carmona, MS; Quisqueya Meyreles, CSW; May Vega, CSW; and Joan L. Schulick, CSW	http://clinicaltrials.gov/ct2/show/NCT00251043?term=NCT00251043&rank=1	First Received Date ICMJE November 7, 2005 Last Updated Date March 23, 2012 Start Date ICMJE September 2005. TRIAL REG IN TEXT	Current Primary Outcome Measures ICMJE (submitted: February 6, 2008) Depression [ Time Frame: Measured weekly for 12 weeks antepartum and Weeks 4, 8, 12, 16, and 24 postpartum ] [ Designated as safety issue: No ] Original Primary Outcome Measures ICMJE (submitted: November 7, 2005) CGI Edinburgh Postnatal Depression Scale Hamilton Rating Scale for Depression	The 17-item Hamilton Depression Rating Scale (HDRS-17) was the primary outcome measure of mood.	Yes		Yes				Sponsor: New York State Psychiatric Institute Collaborator: National Institute of Mental Health (NIMH) Public funding
The Journal of Clinical Psychiatry	72(4)	A Randomized, Double-Blind, Placebo-Controlled, 8-Week Study of Vilazodone, a Serotonergic Agent for the Treatment of Major Depressive Disorder	Arif Khan, MD; Andrew J. Cutler, MD; Daniel K. Kajdasz, PhD; Susan Gallipoli, RN; Maria Athanasiou, PhD; Donald S. Robinson, MD; Heidi Whalen, MHS; and Carol R. Reed, MD	http://clinicaltrials.gov/ct2/show/NCT00683592?term=NCT00683592&rank=1	First Received Date ICMJE May 21, 2008 Last Updated Date October 5, 2010 Start Date ICMJE March 2008 TRIAL REG IN TEXT	Current Primary Outcome Measures ICMJE (submitted: October 5, 2010) Change From Baseline to Week 8 in the MADRS (Montgomery-Asberg Depression Rating Scale) Total Score. [ Time Frame: Baseline, Week 1, Week 2, Week 4, Week 6, Week 8 ] [ Designated as safety issue: No ] The MADRS is an observer rating scale that has proven to be an efficient and practical measure of depression. The scale was constr…	The primary efficacy endpoint was change in Montgomery-Asberg Depression Rating Scale (MADRS) total score from baseline to end of treatment.	Yes		Yes				Sponsor: Forest Laboratories Pharma funding
The Journal of Clinical Psychiatry	74(6)	Double-Blind, Placebo-Controlled, Pilot Trial of Paliperidone Augmentation in Serotonin Reuptake Inhibitor–Resistant Obsessive-Compulsive Disorder	Eric A. Storch, PhD; Andrew W. Goddard, MD; Jon E. Grant, MD; Alessandro S. De Nadai, MA; Wayne K. Goodman, MD; P. Jane Mutch, PhD; Carla Medlock, RN; Brian Odlaug, MPH; Christopher J. McDougle, MD; and Tanya K. Murphy, MD	http://clinicaltrials.gov/ct2/show/NCT00632229?term=NCT00632229&rank=1	First Received Date ICMJE February 29, 2008 Last Updated Date September 27, 2012 Start Date ICMJE October 2007. TRIAL REG IN TEXT	Current Primary Outcome Measures ICMJE (submitted: April 7, 2008) Yale Brown Obsessive Compulsive Scale [ Time Frame: End of study (8 weeks) ] [ Designated as safety issue: No ] Original Primary Outcome Measures ICMJE (submitted: February 29, 2008) Yale Brown Obsessive Compulsive Scale [ Time Frame: End of study (8 weeks) ]	The primary outcome, obsessive-compulsive symptom severity, was assessed using the Yale-Brown Obsessive Compulsive Scale (YBOCS).	Yes		Yes				Ortho-McNeil Janssen Scientific Affairs, LLC. Pharma funded
The Journal of Clinical Psychiatry	70(4)	Extended-Release Quetiapine as Adjunct to an Antidepressant in Patients With Major Depressive Disorder: Results of a Randomized, Placebo-Controlled, Double-Blind Study	Michael Bauer, M.D., Ph.D.; Herman W. Pretorius, M.D.; Eric L. Constant, M.D., Ph.D.; Willie R. Earley, M.D.; Johan Szamosi, M.Sc.; and Martin Brecher, M.D., D.M.Sc.	http://www.clinicaltrials.gov/ct2/show/NCT00351910?term=NCT00351910&rank=1	First Received Date ICMJE July 12, 2006 Last Updated Date January 25, 2011 Start Date ICMJE May 2006. TRIAL REG IN TEXT	urrent Primary Outcome Measures ICMJE (submitted: July 12, 2006) To evaluate the efficacy of quetiapine fumarate sustained release (Seroquel SR™) in combination with an antidepressant versus an antidepressant alone in patients with Major Depressive Disorder. Original Primary Outcome Measures ICMJE Same as current	Primary endpoint was change from randomization to week 6 in Montgomery-Asberg Depression Rating Scale (MADRS) total score.	Yes		Yes				Sponsor: AstraZeneca pharma funded
The Journal of Clinical Psychiatry	Vol 74 issue(6)	The Efficacy of Agomelatine in Elderly Patients With Recurrent Major Depressive Disorder: A Placebo-Controlled Study	Reinhard Heun, MD; Antti Ahokas, MD; Patrice Boyer, MD; Natalia Giménez-Montesinos, PharmD; Fernando Pontes-Soares, MD, PhD; and Valérie Olivier, PharmD, PhD; on Behalf of the Agomelatine Study Group	http://www.controlled-trials.com/ISRCTN57507360/57507360	Anticipated start date 04/11/2009. Date applied 07/04/2010 Last edited 19/12/2012. TRIAL REG IN TEXT	Primary outcome measure(s) HAM-D total score, on the week 0 - 8 period	The primary outcome measure was the 17-item Hamilton Depression Rating Scale (HDRS17) total score.	Yes		Yes				Sponsor: Institut de Recherches Internationales Servier (France) Pharma funded
JAMA Psychiatry/ Archives of General Psychiatry	Vol 68, No. 12	Effects of Moderate-Dose Treatment With Varenicline on Neurobiological and Cognitive Biomarkers in Smokers and Nonsmokers With Schizophrenia or Schizoaffective Disorder	L. Elliot Hong, MD; Gunvant K. Thaker, MD; Robert P. McMahon, PhD; Ann Summerfelt, BS; Jill RachBeisel, MD; Rebecca L. Fuller, PhD; Ikwunga Wonodi, MD; Robert W. Buchanan, MD; Carol Myers, PhD; Stephen J. Heishman, PhD; Jeff Yang, BS; Adrienne Nye	http://clinicaltrials.gov/ct2/show/record/NCT00492349	First Received Date ICMJE June 26, 2007 Last Updated Date March 19, 2012 Start Date ICMJE May 2007. TRIAL REG IN TEXT	Current Primary Outcome Measures ICMJE (submitted: April 21, 2008) BPRS, SANS, SDS, neurocognitive and biomarkers, Quality of life, addiction scales, MCCB [ Time Frame: 2 weeks for biomarkers; 8 weeks for all measures ] [ Designated as safety issue: No ] Original Primary Outcome Measures ICMJE (submitted: June 26, 2007) BPRS, SANS, SDS, neurocognitive and biomarkers, Quality of life, addiction sc…	Main Outcome Measures: Prepulse inhibition, sensory gating, antisaccade, spatial working memory, eye tracking, processing speed, and sustained attention. The primary measure of psychiatric symptoms was the Brief Psychiatric Rating Scale (BPRS), done at each visit. The number of cigarettes smoked per day (CPD) was the primary measure of change in smoking.	Yes	Yes					Funding/Support: This work was supported by the Stanley Medical Research Institute (grant 06TAF-966), the National Institutes of Health (grants DA027680, MH085646, and MH077852), and the Neurophysiology Core of the University of Maryland General Clinical Research Center (grant M01-RR16500). private and publicly funded.
Journal of the American Academy of Child & Adolescent Psychiatry		Promoting Self-Regulation and Cooperation in Pre-Kindergarten Children With Conduct Problems: A Randomized Controlled Trial	Lior Y. Somech, M.A., Yoel Elizur, Ph.D	In article https://www.anzctr.org.au/Trial/Registration/TrialReview.aspx?id=362023	Date Submitted: 31/01/2012 Date Registered: 2/02/2012			Yes	Yes					Primary Sponsor Individual Name: Prof. Yoel Elizur. Secondary Sponsor: Individual Name: Lior Y. Somech Privately funded
The American Journal of Psychiatry	Vol 168 Issue 9	Lu rasid o n e in th e Tre a tm e n t o f Sch izo p h re n ia: A ran d o m ize d , do u b le -B lin d , P lace b o - an d olan za p in e - C o n tro lle d Stu d y	Herbert Y. Meltzer, M.D. Josephine Cucchiaro, Ph.D. Robert Silva, Ph.D. Masaaki Ogasa, M.S. Debra Phillips Jane Xu, Ph.D. Amir H. Kalali, M.D. Edward Schweizer, M.D. Andrei Pikalov, M.D., Ph.D. Antony Loebel, M.D	http://www.clinicaltrials.gov/ct2/show/NCT00615433?term=Lurasidone+AND+schizophrenia+AND+olanzapine&rank=1	First Received Date ICMJE February 1, 2008 Last Updated Date April 9, 2013 Start Date ICMJE January 2008. TRIAL REG FOUND VIA SEARCH	Current Primary Outcome Measures ICMJE (submitted: January 17, 2011) Change in Total PANSS (Positive and Negative Syndrome Scale)Score From Baseline to the End of the Double Blind Treatment Period. [ Time Frame: Baseline and 6 weeks ] [ Designated as safety issue: No ] The PANSS is a 30-item rating instrument evaluating the presence/absence and severity of positive, negative and general psychopat…	Efficacy was evaluated using a m ixed-m odel repeated-m easures analysis of the change from baseline to week 6 in Positive and Negative Syndrom e Scale (PANSS) to talscore (as the prim ary efficacy m easure) and Clinical Global Im pressions severity (CGI-S) score (as the key secondary efficacy m easure	Yes	Yes					Sponsor: Sunovion pharma funded
The Journal of Clinical Psychiatry	71(2)	A Double-Blind, Placebo-Controlled Study of Quetiapine and Lithium Monotherapy in Adults in the Acute Phase of Bipolar Depression (EMBOLDEN I)	Allan H. Young, FRCPsych; Susan L. McElroy, MD; Michael Bauer, MD, PhD; Nabil Philips, MD; William Chang, PhD; Bengt Olausson, MD; Björn Paulsson, MD; and Martin Brecher, MD; for the EMBOLDEN I (Trial 001) Investigators	http://www.clinicaltrials.gov/ct2/show/NCT00206141?term=NCT00206141&rank=1	First Received Date ICMJE September 13, 2005 Last Updated Date January 3, 2013 Start Date ICMJE August 2005. TRIAL REG IN TEXT	Current Primary Outcome Measures ICMJE (submitted: September 13, 2005) The change from randomization to Week 8 assessment in the Montgomery-Åsberg Depression Rating Scale (MADRS) total score. Original Primary Outcome Measures ICMJE Same as current	Primary endpoint was the change in Montgomery-Asberg Depression Rating Scale (MADRS) total score.	Yes	Yes					Sponsor: AstraZeneca pharma funded
The Journal of Clinical Psychiatry	71(5)	A Randomized, Double-Blind, Placebo-Controlled Study of 2 Dose Ranges of Paliperidone Extended-Release in the Treatment of Subjects With Schizoaffective Disorder	Carla M. Canuso, MD; Jean-Pierre Lindenmayer, MD; Colette Kosik-Gonzalez, MA; Ibrahim Turkoz, MS; Jennifer Carothers, MBA, ScD; Cynthia A. Bossie, PhD; and Nina R. Schooler, PhD	http://www.clinicaltrials.gov/ct2/show/NCT00397033?term=NCT00397033&rank=1	First Received Date ICMJE November 7, 2006 Last Updated Date June 7, 2012 Start Date ICMJE October 2006. TRIAL REG IN TEXT	Current Primary Outcome Measures ICMJE (submitted: May 11, 2010) Baseline Positive and Negative Symptoms of Schizophrenia (PANSS) Total Score [ Time Frame: Baseline ] [ Designated as safety issue: No ] The PANSS is a 30-item scale (range 30-210) designed to assess various symptoms of schizophrenia including delusions, grandiosity, blunted affect, poor attention, and poor impulse control. The 30 s…	Mean ± SE PANSS total score (primary outcome)	Yes	Yes					Sponsor: Johnson & Johnson Pharmaceutical Research & Development, L.L.C. Collaborator: Janssen, LP pharma funding
The Journal of Clinical Psychiatry	70(4)	Extended Release Quetiapine Fumarate Monotherapy in Major Depressive Disorder: A Placebo- and Duloxetine-Controlled Study	Andrew J. Cutler, M.D.; Stuart A. Montgomery, M.D.; David Feifel, M.D., Ph.D.; Arthur Lazarus, M.D., M.B.A.; Mikael Åström, M.Sc., Ph.L.; and Martin Brecher, M.D., D.M.Sc., M.B.A	http://www.clinicaltrials.gov/ct2/show/NCT00321490?term=NCT00321490&rank=1	First Received Date ICMJE May 1, 2006 Last Updated Date March 24, 2009 Start Date ICMJE April 2006. TRIAL REG IN TEXT	Current Primary Outcome Measures ICMJE (submitted: May 1, 2006) Change from randomization to Week 6 in the Montgomery-Åsberg Depression Rating Scale (MADRS) total score Original Primary Outcome Measures ICMJE Same as current	The primary endpoint was the change from baseline to week 6 in Montgomery-Asberg Depression Rating Scale (MADRS) total score	Yes	Yes					Sponsor: AstraZeneca pharma funded
The Journal of Clinical Psychiatry	71(2)	Ziprasidone Plus a Mood Stabilizer in Subjects With Bipolar I Disorder: A 6-Month, Randomized, Placebo-Controlled, Double-Blind Trial	Charles L. Bowden, MD; Eduard Vieta, MD; Kathleen S. Ice, PhD; Jeffrey H. Schwartz, PhD; Paul P. Wang, MD; and Mark Versavel, MD	http://www.clinicaltrials.gov/ct2/show/NCT00280566?term=NCT00280566&rank=1	First Received Date ICMJE January 19, 2006 Last Updated Date January 5, 2010 Start Date ICMJE December 2005. TRIAL REG IN TEXT	Current Primary Outcome Measures ICMJE (submitted: November 11, 2009) Time to Intervention for a Mood Episode During Double Blind Period [ Time Frame: Period 2: 24 weeks or time of early termination ] [ Designated as safety issue: No ] Original Primary Outcome Measures ICMJE (submitted: January 19, 2006) Time to Intervention for a Mood Episode (TIME) in subjects randomized to double-blind ziprasi…	The primary and key secondary end points were the time to intervention for a mood episode and time to discontinuation for any reason, respectively.	Yes	Yes					Sponsor: Pfizer pharma funded

## Sheet: 21 Unregistered Articles
Journal Title	Article Title	Corresponding Author	Funding source/ type
JAACAP- Journal of the American Academy of Child and Adolescent Psychiatry	Effects of MPH-OROS on the Organizational, Time Management, and Planning Behaviors of Children With ADHD	Dr. Howard Abikoff	Ortho-McNeil Janssen Scientific Affairs pharma funding
The Journal of Clinical Psychiatry	Different Effects of Mirtazapine and Venlafaxine on Brain Activation: An Open Randomized Controlled fMRI Study	Dr. Frodl	Eli Lilly International Foundation pharma funding
The Journal of Clinical Psychiatry	Effects of Acute Hydrocortisone Administration on Declarative Memory in Patients With Major Depressive Disorder: A Placebo-Controlled, Double-Blind Crossover Study	Dr. Wingenfeld	Deutsche Forschungsgemeinschaft. Public funding
The Journal of Clinical Psychiatry	The Impact of Calories and Fat Content of Meals on Oral Ziprasidone Absorption: A Randomized, Open-Label, Crossover Trial	Dr. Gandelman	Pfizer pharma funding
Biological Psychiatry	Deep Brain Stimulation of the Ventral Capsule/Ventral Striatum for Treatment-Resistant Depression	Dr. Donald A. Malone Jr.	This study was funded by Medtronic. Private funding
Biological Psychiatry	Varenicline Improves Mood and Cognition During Smoking Abstinence	Dr. Caryn Lerman	This research was supported by AstraZeneca and National Cancer Institute/National Institute on Drug Abuse Grant No. P5084718 (CL) Pharma and public.
Biological Psychiatry	Tumor Necrosis Factor Antagonism Normalizes Rapid Eye Movement Sleep in Alcohol Dependence	Dr. Michael Irwin	This work was supported in part by Grant Nos. AA 13239 T32-MH19925, HL 079955, AG 026364, CA 10014152, CA116778, RR00827, P30-AG028748, general clinical research centres programme, the University of California Public funding
Biological Psychiatry	Methylphenidate Restores Link Between Stop-Signal Sensory Impact and Successful Stopping in Adults with Attention-Deficit/Hyperactivity Disorder	Dr. Overtoom	This work was supported by a Grotius postdoctoral grant from the University of Amsterdam (CCEO). Public Funding
Biological Psychiatry	Catechol-O-Methyltransferase Valine158Methionine Polymorphism Moderates Methylphenidate Effects on Oppositional Symptoms in Boys with Attention-Deficit/Hyperactivity Disorder	Dr Mara H. Hutz	conselho nacional de desenvolvimento científico e tecnológico, Institutos do Milênio, PRONEX (ProNex, Inc. is a privately-held firm based in Illinois that specializes in developing software applications for health care professionals and their patients and/or clients) and fundacao de amparo a pesquisa do estado do rio grande do sul. Private funding
JAMA Psychiatry/ Archives of General Psychiatry	Effect of Bupropion Treatment on Brain Activation Induced by Cigarette-Related Cues in Smokers	Dr. Arthur L. Brody	Funding/Support: This study was supported by grants R01 DA20872 (Dr Brody) and DA245482 (Mr Culbertson) from the National Institute on Drug Abuse; grant 16RT-0098 from the Tobacco-Related Disease Research Program, a Veterans Affairs Type I Merit Review Award, and endowments from the Richard Metzner Chair in Clinical Neuropharmacology (Dr Brody); and endowments from the Thomas P. and Katherine K. …
JAMA Psychiatry/ Archives of General Psychiatry	Cognitive Therapy vs Interpersonal Psychotherapy in Social Anxiety Disorder A Randomized Controlled Trial	Dr. Ulrich Stangier	Funding/Support: This research was supported by grants STA 512/2-1/2 from the German Research Foundation (Deutsche Forschungsgemeinschaft) (Dr Stangier) and 069777 from the Wellcome Trust and by the National (Deutsche) Institute for Health Research Biomedical Research Centre at the South London and Maudsley National Health Service Foundation Trust and Kings College London. Public funding
JAMA Psychiatry/ Archives of General Psychiatry	A Placebo-Controlled Trial of Phenelzine, Cognitive Behavioral Group Therapy, and Their Combination for Social Anxiety Disorder	Dr. Carlos Blanco	Supported in part by NIH grants DA023200 (Dr. Blanco), MH44119 (Dr. Heimberg) and MH57148 (Dr. Liebowitz), and the New York State Psychiatric Institute (Drs. Blanco, Schneier, Campeas and Liebowitz and Ms. Vermes). This work was also supported in part by GCRC grant RR00349 from the NCRR:NIH to Temple University. Public funding
JAMA Psychiatry/ Archives of General Psychiatry	Hippocampal Plasticity in Response to Exercise in Schizophrenia	Dr. Frank-Gerald Pajonk	Funding/Support: Prof Honer was supported by the Michael Smith Foundation for Health Research and BC Mental Health and Addictions Services. Private funding
JAMA Psychiatry/ Archives of General Psychiatry	Personality Change During Depression Treatment A Placebo-Controlled Trial	Tony Z. Tang	Funding/Support: The data set of this study came from a clinical trial supported by grants MH50129 R10, MH55875 R10, and MH01697 K02 from the National Institute of Mental Health, Bethesda, Maryland. GlaxoSmithKline of Brentford, England, provided medications and placebo pills. Public funding
The American Journal of Psychiatry	Deep Brain Stimulation of Anteromedial Globus Pallidus Interna for Severe Tourette's Syndrome	Dr. Perimender Sachdev	Supported by a New South Wales Institute o f Psychiatry Training Fellowship and the National Health and Medical Research Council of Australia Program (P.S.S., grant 401162). Public funding
The American Journal of Psychiatry	Effect of Nicotine Replacement Therapy on Agitation in Smokers With Schizophrenia: A Double-Blind, Randomized, Placebo-Controlled Study	Dr. Allen	Supported by Projet Recherche Developpement 06-II-21, Hospital of the University of Geneva (Dr. Damsa), and an Independent Investigator Award, National Alliance for Research on Schizophrenia and Depression (Dr. Allen). Private funding
The Journal of Clinical Psychiatry	Noninvasive Brain Stimulation With High-Frequency and Low-Intensity Repetitive Transcranial Magnetic Stimulation Treatment for Posttraumatic Stress Disorder	Dr. Fregni	Funding/support: This work was supported by a research grant from Northstar Neuroscience. In addition, Ms Rocha was supported by a research grant (Programa Institucional de Iniciação Cientifica [PIBIC]-Mackenzie). Private funding.
Biological Psychiatry	Association Between Homozygosity of a G Allele of the Alpha-2a-Adrenergic Receptor Gene and Methylphenidate Response in Korean Children and Adolescents with Attention-Deficit/Hyperactivity Disorder	Dr. Keun-Ah Cheon	No sponsor reported. Author disclosures incude: Dr. Cheon reports having received lecture fees from the Korean College of Neuro-psychopharmacology (KNPA) and received research support from Janssen Korea and is on the speakers' bureaus of Janssen Korea and Eli Lilly Korea; she also has had an advisory or consulting relationship with Eli Lilly Korea. Dr. Cho discloses the receipt of consulting fees…
Biological Psychiatry	Effects of Modafinil on Emotional Processing in First Episode Psychosis	Dr. Linda Scoriels	We would like to thank our financial support; the study was funded by the Stanley Medical Research Institute to PBJ. Private funding
Biological Psychiatry	Varenicline Reduces Alcohol Self-Administration in Heavy-Drinking Smokers	Dr. Sherry A. McKee	This work was supported by Grant Nos. 15596, 15496, 15632, 14715 from the National Institute for Alcohol Abuse and Alcoholism; National Institutes of Health Grant Nos. CTSA-UL1RR024139 DA00436; Department of Mental Health and Addiction Services, State of Connecticut. Public funding
JAMA Psychiatry/ Archives of General Psychiatry	Effects of Varenicline on Smoking Cue–Triggered Neural and Craving Responses	Dr. Franklin	Funding/Support: Funding for this study was provided by an Investigator Initiated Research grant from Pfizer and grants NIH NIDA 5-P60-DA-005186-20 and NIH NIDA R21DA025882-02 from the National Institutes of Health. Pharma and public funding
